# Supplementary material for: Deregulation of extracellular matrix modeling with molecular prognostic markers revealed by transcriptome sequencing and validations in Oral Tongue squamous cell carcinoma
Source: Sci Rep. 2021 Jan 8;11:250. doi: 10.1038/s41598-020-78624-4 (PMC7794513; doi:10.1038/s41598-020-78624-4)
Supplement: Supplementary file 2 — Supplementary Information 2. [file 41598_2020_78624_MOESM2_ESM.xlsx]

## Sheet: Sheet1
Gene_ID	Gene Name	Fold Change (Log2)	P value		Cut-off P value <0.01 and Fold Change >10
ENSG00000211669	IGLV3-10	12.0158	7.64e-42
ENSG00000242076	IGKV1-33	8.90692	8.95e-24
ENSG00000221867	MAGEA3	8.84518	3.08e-17
ENSG00000196611	MMP1	8.80905	1.93e-15
ENSG00000110347	MMP12	8.61487	1.44e-26
ENSG00000197172	MAGEA6	8.56559	8.77e-16
ENSG00000100985	MMP9	8.29497	7.64e-22
ENSG00000241294	IGKV2-24	7.85879	1.32e-11
ENSG00000166670	MMP10	7.85294	2.8e-11
ENSG00000149968	MMP3	7.81831	4.17e-11
ENSG00000070729	CNGB1	7.69093	1.12e-11
ENSG00000172156	CCL11	7.56507	1.18e-10
ENSG00000211652	IGLV7-43	7.50409	3.02e-10
ENSG00000211968	IGHV1-58	7.45884	2.01e-10
ENSG00000122641	INHBA	7.39622	1.56e-11
ENSG00000163739	CXCL1	7.28327	2.93e-15
ENSG00000211946	IGHV3-20	7.19799	6.53e-13
ENSG00000211899	IGHM	7.10809	1.61e-11
ENSG00000211895	IGHA1	7.07383	1.52e-09
ENSG00000134668	SPOCD1	7.05025	2.04e-13
ENSG00000170476	MZB1	7.0051	8.81e-09
ENSG00000211953	IGHV3-30	6.98181	6.4e-09
ENSG00000147381	MAGEA4	6.97459	1.6e-08
ENSG00000211890	IGHA2	6.92528	3.86e-09
ENSG00000211638	IGLV8-61	6.83323	4.89e-08
ENSG00000127533	F2RL3	6.7954	2.85e-13
ENSG00000156234	CXCL13	6.73238	2.7e-08
ENSG00000211956	IGHV4-34	6.64112	1.22e-07
ENSG00000211594	IGKJ4	6.61201	2.1e-07
ENSG00000166923	GREM1	6.60376	1.93e-11
ENSG00000211678	IGLJ3	6.59072	2.47e-07
ENSG00000211658	IGLV3-27	6.58653	2.08e-07
ENSG00000148848	ADAM12	6.55549	1.02e-11
ENSG00000154096	THY1	6.53212	2.4e-14
ENSG00000239951	IGKV3-20	6.50629	1.86e-08
ENSG00000243264	IGKV2D-29	6.49958	2.66e-08
ENSG00000211671	IGLV2-8	6.49188	2.42e-07
ENSG00000211663	IGLV3-19	6.47663	5.56e-07
ENSG00000187689	AMTN	6.47483	0
ENSG00000104415	WISP1	6.4744	1.14e-11
ENSG00000108821	COL1A1	6.47381	3.74e-12
ENSG00000050730	TNIP3	6.47183	3.88e-12
ENSG00000244575	IGKV1-27	6.43172	4.01e-07
ENSG00000134028	ADAMDEC1	6.41285	3.51e-13
ENSG00000146070	PLA2G7	6.40598	5.23e-11
ENSG00000189410	SH2D5	6.38592	6.66e-09
ENSG00000211642	IGLV10-54	6.37764	8.99e-07
ENSG00000126709	IFI6	6.36896	2.86e-11
ENSG00000211943	IGHV3-15	6.36118	1.43e-07
ENSG00000222037	IGLC6	6.35641	8.15e-07
ENSG00000228742	RP5-884M6.1	6.34288	4.84e-08
ENSG00000241244	IGKV1D-16	6.31522	9.34e-07
ENSG00000106366	SERPINE1	6.29877	2.32e-07
ENSG00000239855	IGKV1-6	6.2792	1.68e-06
ENSG00000163735	CXCL5	6.24905	1.68e-06
ENSG00000261327	RP11-863P13.3	6.20682	1.67e-06
ENSG00000117407	ARTN	6.20027	2.52e-12
ENSG00000132465	IGJ	6.19213	1.79e-09
ENSG00000134871	COL4A2	6.1916	3.08e-17
ENSG00000137673	MMP7	6.17103	2.79e-06
ENSG00000211666	IGLV2-14	6.16548	1.17e-06
ENSG00000242887	IGHJ3	6.15522	3.04e-06
ENSG00000137745	MMP13	6.13882	3.74e-06
ENSG00000113763	UNC5A	6.13666	2.07e-06
ENSG00000211659	IGLV3-25	6.13478	3.13e-06
ENSG00000110203	FOLR3	6.11527	3.46e-07
ENSG00000270547	RP11-536O18.2	6.10452	2.35e-08
ENSG00000099985	OSM	6.08881	2.47e-07
ENSG00000211933	IGHV6-1	6.08863	4.72e-06
ENSG00000243466	IGKV1-5	6.08708	3.91e-06
ENSG00000211900	IGHJ6	6.07808	1.41e-06
ENSG00000211649	IGLV7-46	6.07763	3.54e-07
ENSG00000099953	MMP11	6.0666	1.27e-08
ENSG00000211955	IGHV3-33	6.05257	3.34e-06
ENSG00000187498	COL4A1	6.0393	3.79e-17
ENSG00000233532	LINC00460	6.02072	4.24e-06
ENSG00000177464	GPR4	6.00799	6.27e-18
ENSG00000147614	ATP6V0D2	6.00529	4.89e-06
ENSG00000164796	CSMD3	5.97197	6.39e-06
ENSG00000211976	IGHV3-73	5.96925	7.05e-06
ENSG00000242371	IGKV1-39	5.95468	7.6e-06
ENSG00000243238	IGKV2-30	5.95258	7.87e-06
ENSG00000211598	IGKV4-1	5.94603	8.32e-06
ENSG00000136634	IL10	5.94129	3.55e-08
ENSG00000158859	ADAMTS4	5.93192	4.73e-13
ENSG00000169429	IL8	5.93117	2.3e-08
ENSG00000204644	ZFP57	5.926	1.18e-06
ENSG00000124731	TREM1	5.90932	5.9e-09
ENSG00000186407	CD300E	5.90925	1.53e-09
ENSG00000240864	IGKV1-16	5.90757	8.82e-06
ENSG00000136244	IL6	5.90199	7.4e-06
ENSG00000240041	IGHJ4	5.90092	1.27e-05
ENSG00000171587	DSCAM	5.89372	2.29e-06
ENSG00000211639	IGLV4-60	5.88875	1.22e-05
ENSG00000240834	IGKV1D-12	5.88444	6.75e-06
ENSG00000162892	IL24	5.87649	8.17e-07
ENSG00000128713	HOXD11	5.8736	9.26e-08
ENSG00000225698	IGHV3-72	5.8736	1.36e-05
ENSG00000211959	IGHV4-39	5.84977	1.58e-05
ENSG00000169248	CXCL11	5.83789	7.27e-07
ENSG00000211648	IGLV1-47	5.83352	6.79e-06
ENSG00000211938	IGHV3-7	5.83012	7.6e-06
ENSG00000130508	PXDN	5.82469	8.77e-16
ENSG00000211593	IGKJ5	5.82354	1.67e-05
ENSG00000211640	IGLV6-57	5.81558	1.47e-05
ENSG00000123500	COL10A1	5.81394	1.57e-05
ENSG00000105369	CD79A	5.81072	9.09e-06
ENSG00000130487	KLHDC7B	5.79244	2.64e-08
ENSG00000131203	IDO1	5.78444	9.79e-09
ENSG00000164400	CSF2	5.7802	1.24e-05
ENSG00000211947	IGHV3-21	5.76432	1.52e-05
ENSG00000174938	SEZ6L2	5.76201	2.03e-11
ENSG00000241351	IGKV3-11	5.75768	2.2e-05
ENSG00000164932	CTHRC1	5.75424	2.94e-08
ENSG00000211660	IGLV2-23	5.74607	2.66e-05
ENSG00000211973	IGHV1-69	5.74038	1.61e-05
ENSG00000203805	PPAPDC1A	5.73708	2.73e-05
ENSG00000211685	IGLC7	5.73396	1.42e-07
ENSG00000186431	FCAR	5.73307	2.03e-05
ENSG00000123342	MMP19	5.73191	1.02e-13
ENSG00000254605	RP11-626H12.2	5.70877	2.16e-05
ENSG00000108688	CCL7	5.69202	7.8e-06
ENSG00000166106	ADAMTS15	5.68916	8.69e-09
ENSG00000149948	HMGA2	5.68724	4.73e-08
ENSG00000211892	IGHG4	5.66259	2.37e-05
ENSG00000170866	LILRA3	5.66129	3.78e-08
ENSG00000226363	AC009336.24	5.65928	1.92e-06
ENSG00000143297	FCRL5	5.65626	4.14e-05
ENSG00000255509	RP11-445F12.1	5.65105	3.74e-05
ENSG00000211949	IGHV3-23	5.65095	3.32e-05
ENSG00000124875	CXCL6	5.6488	2.42e-05
ENSG00000240382	IGKV1-17	5.64675	2.73e-05
ENSG00000176887	SOX11	5.63614	7.39e-06
ENSG00000132130	LHX1	5.62803	4.37e-05
ENSG00000182885	GPR97	5.62667	3.51e-08
ENSG00000211670	IGLV3-9	5.62603	4.73e-05
ENSG00000187608	ISG15	5.62442	1.24e-07
ENSG00000224041	IGKV3D-15	5.62267	2.3e-05
ENSG00000211664	IGLV2-18	5.62009	4.73e-05
ENSG00000237380	HOXD-AS2	5.6189	2.63e-05
ENSG00000211655	IGLV1-36	5.58322	4.1e-05
ENSG00000211679	IGLC3	5.57925	4.42e-05
ENSG00000211611	IGKV6-21	5.57233	5.47e-05
ENSG00000256268	RP11-221N13.3	5.57057	4.31e-05
ENSG00000133110	POSTN	5.56336	1.5e-07
ENSG00000223350	IGLV9-49	5.54046	6.32e-05
ENSG00000256802	RP11-680F8.1	5.51895	4.37e-05
ENSG00000211595	IGKJ3	5.51649	7.41e-05
ENSG00000187116	LILRA5	5.50122	1.02e-11
ENSG00000211936	IGHV4-4	5.49104	1.91e-05
ENSG00000166523	CLEC4E	5.49018	1.15e-08
ENSG00000231475	IGHV4-31	5.48384	6.98e-05
ENSG00000267013	CTD-2171N6.1	5.45863	8.07e-05
ENSG00000251039	IGKV2D-40	5.44488	1.87e-05
ENSG00000058085	LAMC2	5.44296	1.31e-09
ENSG00000168505	GBX2	5.43727	8.34e-05
ENSG00000186827	TNFRSF4	5.4357	4.47e-07
ENSG00000243290	IGKV1-12	5.43455	5.67e-05
ENSG00000167105	TMEM92	5.43382	2.14e-10
ENSG00000198768	APCDD1L	5.42475	2.24e-05
ENSG00000223485	RP11-417E7.1	5.42396	3.36e-08
ENSG00000149380	P4HA3	5.42365	3.79e-07
ENSG00000211673	IGLV3-1	5.41547	8.57e-05
ENSG00000211897	IGHG3	5.41223	9.67e-05
ENSG00000134013	LOXL2	5.40778	7.31e-10
ENSG00000241755	IGKV1-9	5.39581	0.000127982
ENSG00000166527	CLEC4D	5.39476	8.05e-06
ENSG00000211893	IGHG2	5.39397	0.000101416
ENSG00000183840	GPR39	5.39118	2.15e-08
ENSG00000115602	IL1RL1	5.38189	3.03e-05
ENSG00000006075	CCL3	5.38016	1.09e-09
ENSG00000178150	ZNF114	5.37147	1.91e-08
ENSG00000243063	IGKV3-7	5.37084	0.000148093
ENSG00000211964	IGHV3-48	5.36093	0.000158457
ENSG00000174837	EMR1	5.34335	4.32e-06
ENSG00000172061	LRRC15	5.33995	3.76e-06
ENSG00000244437	IGKV3-15	5.33643	9.56e-05
ENSG00000211676	IGLJ2	5.33559	0.000150552
ENSG00000259261	IGHV4OR15-8	5.33253	0.000106334
ENSG00000135094	SDS	5.33095	4.73e-10
ENSG00000118946	PCDH17	5.32622	1.83e-15
ENSG00000128422	KRT17	5.32395	5.13e-10
ENSG00000142224	IL19	5.31845	0.000156771
ENSG00000122133	PAEP	5.31189	0.000179839
ENSG00000211665	IGLV3-16	5.30733	0.000174132
ENSG00000123610	TNFAIP6	5.30412	2.69e-09
ENSG00000005073	HOXA11	5.29406	0.000164872
ENSG00000211896	IGHG1	5.29188	0.000170482
ENSG00000198400	NTRK1	5.28748	4.27e-05
ENSG00000164047	CAMP	5.28711	0.000159162
ENSG00000211962	IGHV1-46	5.28219	0.000176488
ENSG00000211625	IGKV3D-20	5.28028	0.000174448
ENSG00000196684	HSH2D	5.27641	1.79e-09
ENSG00000164692	COL1A2	5.26281	1.23e-07
ENSG00000226777	KIAA0125	5.25593	6.56e-05
ENSG00000118785	SPP1	5.24403	3.66e-05
ENSG00000157613	CREB3L1	5.24259	3.67e-10
ENSG00000231027	AC079325.6	5.23441	1.27e-05
ENSG00000011422	PLAUR	5.22071	2.76e-16
ENSG00000133216	EPHB2	5.21889	1.19e-08
ENSG00000164283	ESM1	5.2116	1.74e-09
ENSG00000267654	RP11-973H7.4	5.20904	0.000247796
ENSG00000153093	ACOXL	5.20628	0.000229689
ENSG00000124225	PMEPA1	5.20393	2.33e-10
ENSG00000086991	NOX4	5.20331	9.25e-09
ENSG00000134460	IL2RA	5.20314	1.86e-08
ENSG00000211653	IGLV1-40	5.19936	8.78e-05
ENSG00000161638	ITGA5	5.19324	5.84e-13
ENSG00000253497	IGKV1-13	5.19292	0.000199906
ENSG00000104951	IL4I1	5.1895	1.77e-07
ENSG00000168542	COL3A1	5.18669	1.45e-06
ENSG00000211966	IGHV5-51	5.18193	0.000317875
ENSG00000105825	TFPI2	5.17568	8.16e-05
ENSG00000259807	RP11-426C22.4	5.17454	0.000234682
ENSG00000211644	IGLV1-51	5.17282	5.27e-05
ENSG00000244116	IGKV2-28	5.16714	0.000270758
ENSG00000162891	IL20	5.15178	2.61e-05
ENSG00000253755	IGHGP	5.1496	0.000309214
ENSG00000211637	IGLV4-69	5.13957	0.000386059
ENSG00000253234	IGLV2-5	5.13261	0.0003245
ENSG00000130635	COL5A1	5.12646	4.05e-08
ENSG00000006074	CCL18	5.11679	1.36e-08
ENSG00000128710	HOXD10	5.10666	9.59e-07
ENSG00000240671	IGKV1-8	5.10099	0.000245771
ENSG00000180340	FZD2	5.10026	2.11e-14
ENSG00000211965	IGHV3-49	5.09716	0.00043589
ENSG00000118113	MMP8	5.09486	0.000340182
ENSG00000240505	TNFRSF13B	5.08763	0.00043333
ENSG00000206432	TMEM200C	5.07924	0.000169911
ENSG00000211651	IGLV1-44	5.07888	0.000426719
ENSG00000171551	ECEL1	5.07347	5.53e-05
ENSG00000169436	COL22A1	5.06626	8.57e-05
ENSG00000136573	BLK	5.06609	2e-05
ENSG00000108700	CCL8	5.06404	8.55e-07
ENSG00000162551	ALPL	5.05351	1.1e-08
ENSG00000231106	AP000688.8	5.0496	0.000275338
ENSG00000113722	CDX1	5.03557	6.34e-05
ENSG00000166073	GPR176	5.02795	1.02e-09
ENSG00000176692	FOXC2	5.02408	0.000115556
ENSG00000087494	PTHLH	5.00316	8.55e-07
ENSG00000237988	OR2I1P	4.99962	1.76e-05
ENSG00000167634	NLRP7	4.996	0.000169911
ENSG00000224373	IGHV4-59	4.99383	0.000651196
ENSG00000180061	TMEM150B	4.98827	1.34e-05
ENSG00000257500	RP11-1020M18.10	4.98451	0.000498246
ENSG00000267123	CTD-2357A8.3	4.98404	0.000244725
ENSG00000049192	ADAMTS6	4.97807	1.28e-06
ENSG00000135114	OASL	4.97463	2.86e-11
ENSG00000121594	CD80	4.9715	5.92e-07
ENSG00000211677	IGLC2	4.96541	0.000646416
ENSG00000124256	ZBP1	4.94829	1.97e-07
ENSG00000170801	HTRA3	4.94705	2.86e-11
ENSG00000272666	CTA-384D8.35	4.94034	4.72e-07
ENSG00000105989	WNT2	4.93951	0.000393963
ENSG00000087116	ADAMTS2	4.93718	5.66e-07
ENSG00000179772	FOXS1	4.93643	3.54e-10
ENSG00000186818	LILRB4	4.92968	1.05e-07
ENSG00000169385	RNASE2	4.92873	7.91e-05
ENSG00000139629	GALNT6	4.92119	5.92e-07
ENSG00000211974	IGHV2-70	4.90548	0.000807691
ENSG00000211941	IGHV3-11	4.90206	0.00095471
ENSG00000187260	WDR86	4.89981	1.36e-05
ENSG00000119698	PPP4R4	4.8987	1.3e-05
ENSG00000154764	WNT7A	4.89595	6.86e-10
ENSG00000258947	TUBB3	4.89264	4.94e-07
ENSG00000095752	IL11	4.89257	0.000112477
ENSG00000101680	LAMA1	4.89193	1.12e-05
ENSG00000214544	GTF2IRD2P1	4.89022	5.96e-06
ENSG00000105509	HAS1	4.88928	0.000556796
ENSG00000007908	SELE	4.88747	2.64e-07
ENSG00000107159	CA9	4.88142	0.000862225
ENSG00000159261	CLDN14	4.87214	0.000859491
ENSG00000125872	LRRN4	4.87072	0.000359431
ENSG00000184502	GAST	4.86823	0.000643902
ENSG00000134339	SAA2	4.86499	1.27e-05
ENSG00000240350	AC017002.1	4.86381	0.00011653
ENSG00000174939	ASPHD1	4.86304	5.44e-11
ENSG00000163121	NEURL3	4.85798	1.3e-05
ENSG00000185155	MIXL1	4.84911	0.00103395
ENSG00000223648	IGHV3-64	4.84239	0.0011713
ENSG00000248329	RP11-366M4.3	4.84075	0.000111681
ENSG00000151388	ADAMTS12	4.83912	2.8e-07
ENSG00000117122	MFAP2	4.83217	6.7e-08
ENSG00000155719	OTOA	4.8224	0.00095848
ENSG00000142910	TINAGL1	4.82156	1.12e-08
ENSG00000211904	IGHJ2	4.82114	0.0012184
ENSG00000166922	SCG5	4.80887	2.57e-05
ENSG00000211668	IGLV2-11	4.80414	0.000366299
ENSG00000078098	FAP	4.80028	3.44e-05
ENSG00000138080	EMILIN1	4.79633	7.8e-09
ENSG00000236651	AC104801.1	4.78837	0.00105144
ENSG00000242766	IGKV1D-17	4.78654	0.00126239
ENSG00000048545	GUCA1A	4.78493	0.00111127
ENSG00000105255	FSD1	4.78085	2.59e-05
ENSG00000211952	IGHV4-28	4.77904	0.00043589
ENSG00000225614	ZNF469	4.76505	1.67e-06
ENSG00000041982	TNC	4.76462	6.52e-07
ENSG00000164220	F2RL2	4.76386	6.68e-07
ENSG00000087237	CETP	4.76133	9.5e-06
ENSG00000105205	CLC	4.75526	0.000531079
ENSG00000134321	RSAD2	4.74391	5e-08
ENSG00000142173	COL6A2	4.73797	2.39e-08
ENSG00000100721	TCL1A	4.73465	0.00106472
ENSG00000109272	PF4V1	4.73006	0.00119124
ENSG00000224650	IGHV3-74	4.72468	0.00103611
ENSG00000254056	IGHV3-71	4.72423	0.000897716
ENSG00000117322	CR2	4.72412	0.00166279
ENSG00000111012	CYP27B1	4.72329	1.68e-06
ENSG00000117009	KMO	4.71958	2.69e-05
ENSG00000155886	SLC24A2	4.71813	6.19e-06
ENSG00000054356	PTPRN	4.71127	0.00110057
ENSG00000173432	SAA1	4.71106	2.4e-06
ENSG00000160161	CILP2	4.70791	0.000169911
ENSG00000211935	IGHV1-3	4.70617	0.00168803
ENSG00000095970	TREM2	4.70604	1.21e-10
ENSG00000166278	C2	4.70269	6.75e-09
ENSG00000121904	CSMD2	4.7019	4.91e-07
ENSG00000167680	SEMA6B	4.70119	3.31e-10
ENSG00000228203	RNF144A-AS1	4.69583	1.89e-06
ENSG00000241749	RPSAP52	4.6898	0.00031708
ENSG00000205277	MUC12	4.68029	3.5e-05
ENSG00000138741	TRPC3	4.67982	0.00157334
ENSG00000254709	IGLL5	4.67934	0.00205853
ENSG00000115523	GNLY	4.67836	1.86e-05
ENSG00000172031	EPHX4	4.67712	8.35e-05
ENSG00000163599	CTLA4	4.67258	6.17e-08
ENSG00000034053	APBA2	4.66812	2.17e-08
ENSG00000159167	STC1	4.65589	1.33e-06
ENSG00000232498	RP5-1011O1.2	4.65192	0.00173129
ENSG00000134363	FST	4.64929	1.05e-07
ENSG00000232216	IGHV3-43	4.64685	0.00226252
ENSG00000204385	SLC44A4	4.64295	0.000912035
ENSG00000133101	CCNA1	4.63868	0.000196068
ENSG00000198734	F5	4.63599	4.86e-07
ENSG00000211972	IGHV3-66	4.63156	0.00188242
ENSG00000111700	SLCO1B3	4.6315	0.00216569
ENSG00000242472	IGHJ5	4.63126	0.00196387
ENSG00000144583	MARCH4	4.63031	0.00185975
ENSG00000249096	RP11-290F5.1	4.62697	0.000710593
ENSG00000211967	IGHV3-53	4.62627	0.00236183
ENSG00000239819	IGKV1D-8	4.62475	0.00154199
ENSG00000175040	CHST2	4.61988	2.15e-08
ENSG00000211937	IGHV2-5	4.61806	0.0024596
ENSG00000152049	KCNE4	4.61761	6.11e-07
ENSG00000254395	IGHV4-55	4.61457	0.00252658
ENSG00000140873	ADAMTS18	4.59869	0.000275805
ENSG00000183019	C19orf59	4.59782	0.000265997
ENSG00000211934	IGHV1-2	4.58224	0.00268614
ENSG00000223725	AC007879.5	4.58174	0.00223574
ENSG00000253818	IGLV1-41	4.57075	0.00272281
ENSG00000182963	GJC1	4.57035	1.55e-08
ENSG00000159217	IGF2BP1	4.5657	0.00125747
ENSG00000070404	FSTL3	4.56461	2.67e-05
ENSG00000230061	AP001065.2	4.56459	0.00266042
ENSG00000211950	IGHV1-24	4.5638	0.00176837
ENSG00000133466	C1QTNF6	4.55916	6.28e-08
ENSG00000099958	DERL3	4.55797	0.000118416
ENSG00000196460	RFX8	4.55478	0.00122977
ENSG00000211970	IGHV4-61	4.55302	0.00250394
ENSG00000171049	FPR2	4.55297	5.86e-05
ENSG00000099812	MISP	4.54774	6.61e-05
ENSG00000163364	LINC01116	4.54689	9.81e-07
ENSG00000125538	IL1B	4.5421	3.12e-06
ENSG00000224116	INHBA-AS1	4.54037	0.00278448
ENSG00000141756	FKBP10	4.53958	4.18e-08
ENSG00000120949	TNFRSF8	4.53614	6.98e-05
ENSG00000108684	ASIC2	4.53536	0.00290166
ENSG00000104327	CALB1	4.53506	0.00149787
ENSG00000100867	DHRS2	4.53442	3.73e-05
ENSG00000132031	MATN3	4.53153	1.77e-06
ENSG00000254326	IGHV7-27	4.53084	0.00318767
ENSG00000211951	IGHV2-26	4.52097	0.00164648
ENSG00000253705	IGHV3-41	4.51727	0.00229724
ENSG00000225383	SFTA1P	4.51409	0.00288278
ENSG00000163283	ALPP	4.51041	0.00330844
ENSG00000237513	RP11-325F22.2	4.50979	0.000424269
ENSG00000115844	DLX2	4.50368	0.000142398
ENSG00000226738	CTA-384D8.31	4.49457	0.00321606
ENSG00000259337	IGHV1OR15-2	4.49456	0.00349196
ENSG00000117152	RGS4	4.48554	2.62e-05
ENSG00000129988	LBP	4.48476	0.00364764
ENSG00000140379	BCL2A1	4.48429	2.39e-08
ENSG00000203747	FCGR3A	4.48195	1.05e-08
ENSG00000111799	COL12A1	4.47982	4.58e-08
ENSG00000251179	RP11-893F2.9	4.4748	0.0031007
ENSG00000211632	IGKV3D-11	4.47339	0.00402035
ENSG00000179546	HTR1D	4.47306	0.00196829
ENSG00000225523	IGKV6D-21	4.47188	0.0032547
ENSG00000184106	TREML3P	4.47155	0.00336319
ENSG00000039139	DNAH5	4.46794	0.000213436
ENSG00000006327	TNFRSF12A	4.46736	1.1e-07
ENSG00000168995	SIGLEC7	4.46698	5.66e-06
ENSG00000239862	IGKV1-37	4.46232	0.0039257
ENSG00000160349	LCN1	4.46135	0.00353008
ENSG00000168685	IL7R	4.4563	3.35e-07
ENSG00000125675	GRIA3	4.45508	2.88e-05
ENSG00000241978	AKAP2	4.449	0.00356256
ENSG00000237548	TTLL11-IT1	4.44264	0.000446104
ENSG00000162723	SLAMF9	4.44246	0.000350951
ENSG00000244675	AC108676.1	4.44056	0.0026794
ENSG00000170044	ZPLD1	4.44045	0.00374482
ENSG00000161031	PGLYRP2	4.43636	0.00374853
ENSG00000177455	CD19	4.4308	0.00295064
ENSG00000225873	LINC00694	4.42775	0.00425613
ENSG00000175874	CREG2	4.42549	0.000113942
ENSG00000171509	RXFP1	4.42441	0.00356256
ENSG00000142552	RCN3	4.42343	2.4e-06
ENSG00000160326	SLC2A6	4.42306	2.01e-08
ENSG00000211662	IGLV3-21	4.41931	0.00454004
ENSG00000204262	COL5A2	4.41758	6.59e-06
ENSG00000127507	EMR2	4.41627	8.98e-08
ENSG00000183186	C2CD4C	4.41465	2.59e-05
ENSG00000113749	HRH2	4.41356	0.000504417
ENSG00000012223	LTF	4.3995	0.000355477
ENSG00000131042	LILRB2	4.39215	1.01e-08
ENSG00000169245	CXCL10	4.39197	0.000175924
ENSG00000250920	RP11-297P16.4	4.39084	2.16e-05
ENSG00000254842	RP11-890B15.2	4.38154	0.00129869
ENSG00000246877	DNM1P35	4.38141	0.00405661
ENSG00000250274	CTB-114C7.4	4.38133	0.0044178
ENSG00000120708	TGFBI	4.37961	5.52e-06
ENSG00000028277	POU2F2	4.37918	3.05e-05
ENSG00000157765	SLC34A2	4.36989	0.00419927
ENSG00000185338	SOCS1	4.36556	4.97e-08
ENSG00000254415	SIGLEC14	4.36379	0.000970571
ENSG00000256633	RP11-169D4.2	4.36043	0.00481379
ENSG00000173227	SYT12	4.35958	0.000588547
ENSG00000101194	SLC17A9	4.35852	3.03e-06
ENSG00000150630	VEGFC	4.34955	1.01e-05
ENSG00000254157	IGKV2-18	4.34299	0.00293386
ENSG00000197301	RP11-366L20.2	4.33774	0.0046516
ENSG00000269404	SPIB	4.33401	0.0024596
ENSG00000233975	RP11-288L9.1	4.33247	0.00517378
ENSG00000203740	METTL11B	4.32782	0.00520447
ENSG00000103313	MEFV	4.32564	1.27e-05
ENSG00000175352	NRIP3	4.32407	6.08e-08
ENSG00000204941	PSG5	4.32258	0.000912714
ENSG00000104972	LILRB1	4.321	3.77e-05
ENSG00000091879	ANGPT2	4.31912	2.01e-10
ENSG00000244128	RP11-85M11.2	4.31612	0.0063036
ENSG00000106624	AEBP1	4.31467	6.16e-08
ENSG00000198535	C2CD4A	4.31001	0.00143274
ENSG00000272763	RP11-357H14.17	4.30797	0.00593592
ENSG00000211630	IGKV1D-13	4.30777	0.00597572
ENSG00000263082	CTD-2034I21.2	4.30661	0.00597536
ENSG00000105246	EBI3	4.304	6.09e-05
ENSG00000142156	COL6A1	4.30308	7.25e-07
ENSG00000253701	AL928768.3	4.30061	0.00437891
ENSG00000230838	AC093850.2	4.30022	0.0055789
ENSG00000138075	ABCG5	4.29979	0.00534494
ENSG00000266970	RP11-806H10.4	4.29672	0.00216827
ENSG00000173702	MUC13	4.29515	0.00555455
ENSG00000102794	IRG1	4.29226	0.00582288
ENSG00000131650	KREMEN2	4.29159	0.000246279
ENSG00000211619	IGKV2-40	4.28995	0.00236031
ENSG00000011332	DPF1	4.28723	0.000983672
ENSG00000224607	IGKV1D-27	4.28319	0.00681288
ENSG00000101670	LIPG	4.27976	5.87e-05
ENSG00000130303	BST2	4.2744	3.85e-05
ENSG00000160883	HK3	4.27355	1.97e-05
ENSG00000122861	PLAU	4.272	9.75e-08
ENSG00000183770	FOXL2	4.27194	0.001204
ENSG00000187775	DNAH17	4.27167	0.000618965
ENSG00000183615	FAM167B	4.27123	3.93e-06
ENSG00000167850	CD300C	4.26959	2.09e-08
ENSG00000182566	CLEC4G	4.26741	0.000283295
ENSG00000137959	IFI44L	4.26129	6.87e-06
ENSG00000197794	IGKV7-3	4.25856	0.00682017
ENSG00000117215	PLA2G2D	4.25308	0.00125467
ENSG00000171631	P2RY6	4.25237	3.41e-06
ENSG00000105219	CNTD2	4.24969	0.00354527
ENSG00000211940	IGHV3-9	4.24669	0.00688452
ENSG00000203446	AC004988.1	4.24583	0.00661274
ENSG00000158023	WDR66	4.24477	2.81e-08
ENSG00000108342	CSF3	4.24062	0.00573272
ENSG00000106236	NPTX2	4.22695	5.63e-06
ENSG00000123405	NFE2	4.22411	0.00123569
ENSG00000211945	IGHV1-18	4.22333	0.00768656
ENSG00000258884	CTD-3035D6.2	4.22149	0.0069064
ENSG00000172322	CLEC12A	4.21973	4.47e-06
ENSG00000186891	TNFRSF18	4.21871	0.000110904
ENSG00000173077	DEC1	4.21848	0.00111127
ENSG00000123496	IL13RA2	4.21562	0.00237912
ENSG00000211905	IGHJ1	4.21414	0.00830097
ENSG00000130201	EXOC3L2	4.21222	7.8e-06
ENSG00000174175	SELP	4.20869	6.37e-05
ENSG00000235884	LINC00941	4.20818	2.9e-05
ENSG00000184557	SOCS3	4.20536	8.16e-09
ENSG00000238266	LINC00707	4.20503	0.00166542
ENSG00000087245	MMP2	4.20502	2.73e-07
ENSG00000186074	CD300LF	4.19682	1.21e-05
ENSG00000197405	C5AR1	4.19544	1.68e-09
ENSG00000244482	LILRA6	4.1937	1.45e-07
ENSG00000211957	IGHV3-35	4.19184	0.00804547
ENSG00000204291	COL15A1	4.19037	1.33e-06
ENSG00000251546	IGKV1D-39	4.18995	0.00693954
ENSG00000253998	IGKV2-29	4.18838	0.00561644
ENSG00000254098	IGKV2-26	4.18555	0.0060643
ENSG00000272115	GS1-393G12.14	4.18298	0.00806911
ENSG00000268941	MGC4294	4.18111	0.00846239
ENSG00000048462	TNFRSF17	4.18105	0.00778186
ENSG00000007312	CD79B	4.18079	0.000217639
ENSG00000119915	ELOVL3	4.17891	0.000165807
ENSG00000089116	LHX5	4.17736	0.00568027
ENSG00000211650	IGLV5-45	4.17536	0.00167645
ENSG00000249378	LINC01060	4.1733	0.00889001
ENSG00000134061	CD180	4.16775	0.000395909
ENSG00000060718	COL11A1	4.16685	0.00539257
ENSG00000137868	STRA6	4.15859	1.72e-06
ENSG00000152268	SPON1	4.15541	3e-06
ENSG00000090339	ICAM1	4.15423	3.29e-07
ENSG00000143595	AQP10	4.14884	0.0013908
ENSG00000197249	SERPINA1	4.14649	2.3e-06
ENSG00000197467	COL13A1	4.14439	1.86e-08
ENSG00000150687	PRSS23	4.14331	1.72e-06
ENSG00000254510	RP11-867G23.10	4.14236	0.0086825
ENSG00000100342	APOL1	4.14102	5.48e-06
ENSG00000146674	IGFBP3	4.13539	0.000140116
ENSG00000253293	HOXA10	4.13478	0.000247796
ENSG00000267045	AC006126.4	4.13155	0.00330137
ENSG00000015413	DPEP1	4.12731	0.00461287
ENSG00000128714	HOXD13	4.126	0.00604455
ENSG00000255282	WTAPP1	4.12251	0.00297527
ENSG00000069482	GAL	4.12192	0.000935085
ENSG00000253451	IGLV2-28	4.11807	0.00989032
ENSG00000163359	COL6A3	4.11298	6.11e-05
ENSG00000237721	AF064858.11	4.10583	0.00969206
ENSG00000185972	CCIN	4.10367	0.00996987
ENSG00000267885	FKSG48	4.10362	0.00440547
ENSG00000243742	RPLP0P2	4.09112	3.44e-05
ENSG00000151067	CACNA1C	4.0893	5.44e-08
ENSG00000166825	ANPEP	4.08763	3.08e-07
ENSG00000270999	CH17-132F21.1	4.08643	0.00951714
ENSG00000160856	FCRL3	4.08636	0.00427417
ENSG00000131355	EMR3	4.0856	0.000156771
ENSG00000170891	CYTL1	4.08449	5.32e-05
ENSG00000105464	GRIN2D	4.08347	0.00235635
ENSG00000171951	SCG2	4.08005	0.000280846
ENSG00000182218	HHIPL1	4.08003	3.8e-05
ENSG00000168062	BATF2	4.07967	0.000186839
ENSG00000132704	FCRL2	4.07727	0.00794625
ENSG00000149798	CDC42EP2	4.07415	2.09e-09
ENSG00000172578	KLHL6	4.06991	4.73e-05
ENSG00000116833	NR5A2	4.06824	2e-05
ENSG00000231528	FAM225A	4.05917	6.24e-05
ENSG00000231290	APCDD1L-AS1	4.05747	0.00203157
ENSG00000183160	TMEM119	4.05575	0.000104685
ENSG00000254417	ANO1-AS2	4.05516	0.00763263
ENSG00000130300	PLVAP	4.05335	4.11e-07
ENSG00000115414	FN1	4.05326	0.00182105
ENSG00000173918	C1QTNF1	4.05055	3e-06
ENSG00000130203	APOE	4.04938	0.000273211
ENSG00000111181	SLC6A12	4.0449	0.000429053
ENSG00000073756	PTGS2	4.04449	0.000425328
ENSG00000249430	CTD-2231H16.1	4.0439	0.00127364
ENSG00000140937	CDH11	4.03649	6.28e-05
ENSG00000156738	MS4A1	4.03586	0.00381163
ENSG00000224189	HOXD-AS1	4.03453	2.3e-07
ENSG00000085265	FCN1	4.03226	0.000151331
ENSG00000117069	ST6GALNAC5	4.02505	0.000782846
ENSG00000131094	C1QL1	4.02312	0.000396387
ENSG00000182183	FAM159A	4.02239	0.00804002
ENSG00000239961	LILRA4	4.0211	0.00568027
ENSG00000162493	PDPN	4.01333	6.84e-06
ENSG00000184524	CEND1	4.00978	0.000902253
ENSG00000130208	APOC1	4.00439	0.000122561
ENSG00000151790	TDO2	4.00309	0.00143287
ENSG00000163623	NKX6-1	4.00206	0.0065712
ENSG00000138755	CXCL9	4.00137	0.00214557
ENSG00000154451	GBP5	3.99733	0.000174448
ENSG00000156140	ADAMTS3	3.98937	3.65e-05
ENSG00000103569	AQP9	3.98884	0.000222419
ENSG00000163734	CXCL3	3.98017	0.000843116
ENSG00000234380	AP000330.8	3.97879	0.00180307
ENSG00000123685	BATF3	3.97754	1.1e-05
ENSG00000167618	LAIR2	3.97462	0.00028516
ENSG00000170965	PLAC1	3.96995	0.00402035
ENSG00000059804	SLC2A3	3.96832	2.3e-06
ENSG00000183473	SSTR3	3.96765	0.00966509
ENSG00000146839	ZAN	3.96444	5.21e-05
ENSG00000037280	FLT4	3.96341	6.7e-08
ENSG00000141433	ADCYAP1	3.96169	0.00108011
ENSG00000136378	ADAMTS7	3.96087	2.58e-07
ENSG00000197859	ADAMTSL2	3.95634	1.72e-11
ENSG00000150337	FCGR1A	3.95096	2.49e-05
ENSG00000130477	UNC13A	3.94087	0.000122561
ENSG00000227496	RP11-145A3.1	3.94038	0.00224512
ENSG00000171310	CHST11	3.93854	1.98e-10
ENSG00000232485	AC098820.3	3.93784	0.00212277
ENSG00000169071	ROR2	3.93699	0.00025185
ENSG00000188404	SELL	3.93562	0.000159162
ENSG00000132205	EMILIN2	3.93554	2.19e-08
ENSG00000231948	HS1BP3-IT1	3.93397	0.00818399
ENSG00000149257	SERPINH1	3.93168	3.74e-07
ENSG00000243449	C4orf48	3.93137	7.54e-06
ENSG00000128709	HOXD9	3.92582	2.79e-06
ENSG00000257108	NHLRC4	3.92467	0.00088882
ENSG00000244486	SCARF2	3.92358	3.72e-08
ENSG00000170961	HAS2	3.92243	0.000936143
ENSG00000167123	CERCAM	3.92241	5.66e-06
ENSG00000102265	TIMP1	3.92154	4.31e-05
ENSG00000128656	CHN1	3.9215	3.01e-08
ENSG00000049249	TNFRSF9	3.91943	4.6e-05
ENSG00000153395	LPCAT1	3.91695	1e-10
ENSG00000163823	CCR1	3.91649	9.81e-07
ENSG00000162745	OLFML2B	3.91559	3.04e-06
ENSG00000130720	FIBCD1	3.91457	0.00989032
ENSG00000198108	CHSY3	3.90967	0.000204534
ENSG00000153404	PLEKHG4B	3.90609	0.000113942
ENSG00000116962	NID1	3.90427	2.75e-07
ENSG00000163600	ICOS	3.90377	3.89e-05
ENSG00000164485	IL22RA2	3.90359	0.000766835
ENSG00000124140	SLC12A5	3.89688	0.000469816
ENSG00000227440	ATP5G1P4	3.8967	0.000226543
ENSG00000272620	AFAP1-AS1	3.89338	0.00742571
ENSG00000196169	KIF19	3.88516	0.00151906
ENSG00000227507	LTB	3.88431	0.000856701
ENSG00000155966	AFF2	3.88357	7.48e-05
ENSG00000137101	CD72	3.88207	5.06e-05
ENSG00000181143	MUC16	3.87729	0.000814691
ENSG00000105419	MEIS3	3.87628	0.000105279
ENSG00000148680	HTR7	3.87534	4.11e-05
ENSG00000234155	RP11-30P6.6	3.86853	0.00702463
ENSG00000125910	S1PR4	3.85907	0.00058468
ENSG00000104537	ANXA13	3.85442	0.00484838
ENSG00000171051	FPR1	3.85402	9.67e-05
ENSG00000126353	CCR7	3.85033	0.000718362
ENSG00000233608	TWIST2	3.84564	0.000116632
ENSG00000104967	NOVA2	3.83998	7.57e-08
ENSG00000118849	RARRES1	3.83595	0.000161842
ENSG00000018280	SLC11A1	3.82785	2.87e-07
ENSG00000166250	CLMP	3.82174	2.81e-05
ENSG00000100453	GZMB	3.82075	0.000165807
ENSG00000227619	RP11-492E3.2	3.81818	0.0058745
ENSG00000115718	PROC	3.81523	0.000445771
ENSG00000169894	MUC3A	3.81485	0.000559242
ENSG00000128917	DLL4	3.81412	2.42e-10
ENSG00000121797	CCRL2	3.81387	8.05e-06
ENSG00000185339	TCN2	3.80839	3.6e-06
ENSG00000184497	TMEM255B	3.80724	6.67e-08
ENSG00000113721	PDGFRB	3.80454	1.61e-06
ENSG00000148735	PLEKHS1	3.80302	0.00969363
ENSG00000138944	KIAA1644	3.80025	5.44e-05
ENSG00000213949	ITGA1	3.79591	1.05e-06
ENSG00000160013	PTGIR	3.79506	1.31e-06
ENSG00000146555	SDK1	3.79379	1.41e-06
ENSG00000223749	MIR503HG	3.79285	0.00293961
ENSG00000224383	C17orf72	3.79282	6.71e-06
ENSG00000103522	IL21R	3.78933	0.000825671
ENSG00000266088	RP5-1028K7.2	3.78205	0.000602502
ENSG00000154864	PIEZO2	3.78166	7.26e-05
ENSG00000106991	ENG	3.77997	8.55e-07
ENSG00000175264	CHST1	3.77785	4.31e-05
ENSG00000130513	GDF15	3.7743	8.69e-09
ENSG00000038295	TLL1	3.77091	0.00129999
ENSG00000112303	VNN2	3.77012	0.00211143
ENSG00000228168	HNRNPA1P21	3.76597	0.000726422
ENSG00000173546	CSPG4	3.7639	1.67e-05
ENSG00000099998	GGT5	3.76357	7.72e-05
ENSG00000112818	MEP1A	3.76327	0.003273
ENSG00000144355	DLX1	3.7622	7.05e-06
ENSG00000267547	RP11-686D22.4	3.75284	0.000410349
ENSG00000180616	SSTR2	3.7509	2.81e-05
ENSG00000272941	RP11-134L10.1	3.74786	0.00402035
ENSG00000006638	TBXA2R	3.74641	0.00244078
ENSG00000113739	STC2	3.73996	0.000214711
ENSG00000138623	SEMA7A	3.73924	1.58e-05
ENSG00000133106	EPSTI1	3.73907	2.87e-07
ENSG00000087303	NID2	3.72418	3.54e-05
ENSG00000006118	TMEM132A	3.72008	1.72e-07
ENSG00000251230	RP11-701P16.5	3.71659	0.0052976
ENSG00000153253	SCN3A	3.71551	3.54e-05
ENSG00000187678	SPRY4	3.71229	1.92e-08
ENSG00000203883	SOX18	3.71197	0.000112949
ENSG00000149557	FEZ1	3.71066	1.37e-05
ENSG00000170373	CST1	3.70664	0.00138783
ENSG00000205089	CCNI2	3.70302	0.00928448
ENSG00000113555	PCDH12	3.70194	4.94e-14
ENSG00000178860	MSC	3.69942	0.000359431
ENSG00000105639	JAK3	3.6955	0.000599709
ENSG00000248323	LUCAT1	3.68873	0.00063473
ENSG00000119917	IFIT3	3.68782	4.75e-06
ENSG00000124216	SNAI1	3.68779	9.61e-06
ENSG00000163464	CXCR1	3.6872	0.00313617
ENSG00000027869	SH2D2A	3.68493	9.05e-06
ENSG00000250548	RP11-47I22.2	3.68158	5.55e-05
ENSG00000115363	EVA1A	3.68079	0.00265593
ENSG00000060982	BCAT1	3.68076	0.000110851
ENSG00000089692	LAG3	3.68058	0.000979346
ENSG00000161940	BCL6B	3.67984	4.33e-08
ENSG00000151651	ADAM8	3.67961	4.39e-05
ENSG00000149591	TAGLN	3.67754	0.000269405
ENSG00000157766	ACAN	3.67594	5.48e-06
ENSG00000198959	TGM2	3.67336	0.000158083
ENSG00000134824	FADS2	3.66989	0.000199036
ENSG00000122176	FMOD	3.66356	5.72e-07
ENSG00000185291	IL3RA	3.66306	2.49e-06
ENSG00000256540	RP11-598F7.6	3.66153	0.00426671
ENSG00000132185	FCRLA	3.66019	0.00340697
ENSG00000118004	COLEC11	3.65886	0.00114124
ENSG00000178033	FAM26E	3.65372	8e-05
ENSG00000085514	PILRA	3.64805	8.76e-07
ENSG00000254521	SIGLEC12	3.64728	0.00490172
ENSG00000137077	CCL21	3.6442	0.00114124
ENSG00000221972	C3orf36	3.63954	0.000899113
ENSG00000229754	CXCR2P1	3.63861	0.00711249
ENSG00000162676	GFI1	3.63834	0.00177245
ENSG00000172724	CCL19	3.63604	0.0066243
ENSG00000204577	LILRB3	3.63374	0.000197295
ENSG00000174807	CD248	3.63202	9.5e-06
ENSG00000037965	HOXC8	3.62996	0.00103611
ENSG00000103196	CRISPLD2	3.62718	2.07e-06
ENSG00000159339	PADI4	3.62584	0.0028744
ENSG00000106565	TMEM176B	3.62571	0.000660887
ENSG00000050438	SLC4A8	3.61444	0.000152551
ENSG00000141448	GATA6	3.61163	0.000212815
ENSG00000171873	ADRA1D	3.61027	0.00321003
ENSG00000137558	PI15	3.60981	0.00146174
ENSG00000162896	PIGR	3.60975	0.000111937
ENSG00000068079	IFI35	3.60949	2.67e-07
ENSG00000163909	HEYL	3.60758	1.84e-08
ENSG00000090659	CD209	3.60423	0.000243847
ENSG00000096996	IL12RB1	3.60286	0.000173486
ENSG00000124191	TOX2	3.60149	3.12e-06
ENSG00000134326	CMPK2	3.59968	3.42e-05
ENSG00000140511	HAPLN3	3.59793	4.28e-06
ENSG00000163638	ADAMTS9	3.59621	7.13e-06
ENSG00000154133	ROBO4	3.59542	2.55e-06
ENSG00000110446	SLC15A3	3.59533	2.08e-05
ENSG00000107249	GLIS3	3.59403	0.000327368
ENSG00000167100	SAMD14	3.59234	0.00110842
ENSG00000170454	KRT75	3.59028	0.00582858
ENSG00000197565	COL4A6	3.57756	3.89e-05
ENSG00000025708	TYMP	3.57733	0.000277558
ENSG00000082684	SEMA5B	3.57156	0.0039971
ENSG00000073792	IGF2BP2	3.57001	3.89e-05
ENSG00000171877	FRMD5	3.56644	0.00905856
ENSG00000177575	CD163	3.56459	0.0001729
ENSG00000049768	FOXP3	3.56225	0.000553295
ENSG00000112195	TREML2	3.56193	0.00890256
ENSG00000117594	HSD11B1	3.56127	0.00428764
ENSG00000224594	RPL29P19	3.55887	0.00136785
ENSG00000139193	CD27	3.55545	0.00194692
ENSG00000108309	RUNDC3A	3.55245	0.000213578
ENSG00000134259	NGF	3.55176	0.00295519
ENSG00000197646	PDCD1LG2	3.54671	0.000368152
ENSG00000175489	LRRC25	3.54662	1.27e-05
ENSG00000128641	MYO1B	3.54546	8.22e-07
ENSG00000231870	KRT17P3	3.54477	0.00176837
ENSG00000186854	TRABD2A	3.54386	0.000148093
ENSG00000180785	OR51E1	3.54199	7.45e-06
ENSG00000125384	PTGER2	3.54159	0.00237023
ENSG00000139194	RBP5	3.5364	0.000368973
ENSG00000177822	AC108142.1	3.53377	0.00914765
ENSG00000134817	APLNR	3.53181	0.000860001
ENSG00000140323	DISP2	3.53136	0.00737504
ENSG00000145681	HAPLN1	3.52907	0.00722815
ENSG00000170458	CD14	3.52431	1.45e-06
ENSG00000119408	NEK6	3.51984	1.25e-05
ENSG00000144824	PHLDB2	3.51964	1.52e-07
ENSG00000103175	WFDC1	3.51914	0.000668211
ENSG00000131055	COX4I2	3.51611	0.00188242
ENSG00000186564	FOXD2	3.51466	3.99e-06
ENSG00000167077	MEI1	3.5145	0.00177245
ENSG00000102096	PIM2	3.51422	0.00153619
ENSG00000256128	LINC00944	3.51228	0.00429838
ENSG00000155465	SLC7A7	3.51225	7.87e-07
ENSG00000186583	SPATC1	3.50752	0.00424814
ENSG00000138646	HERC5	3.50686	5.1e-11
ENSG00000198732	SMOC1	3.50159	5.36e-05
ENSG00000229647	AC007879.7	3.50093	0.000807608
ENSG00000163568	AIM2	3.50005	0.000365084
ENSG00000203710	CR1	3.4921	0.00422876
ENSG00000136531	SCN2A	3.49121	0.00720583
ENSG00000174600	CMKLR1	3.48927	0.000427377
ENSG00000053747	LAMA3	3.48624	0.00109556
ENSG00000137801	THBS1	3.48614	0.00173057
ENSG00000173369	C1QB	3.48437	0.000551669
ENSG00000122862	SRGN	3.48148	3.88e-06
ENSG00000105352	CEACAM4	3.47632	0.0011523
ENSG00000106333	PCOLCE	3.47021	0.00016016
ENSG00000249992	TMEM158	3.46958	8.56e-05
ENSG00000139219	COL2A1	3.46827	0.0078353
ENSG00000131459	GFPT2	3.46676	6.98e-05
ENSG00000143226	FCGR2A	3.46672	1.82e-06
ENSG00000110900	TSPAN11	3.4659	0.000101753
ENSG00000175879	HOXD8	3.46417	1.36e-16
ENSG00000204442	FAM155A	3.45598	0.000913017
ENSG00000213626	LBH	3.45169	0.00268614
ENSG00000038427	VCAN	3.45165	0.00209525
ENSG00000073861	TBX21	3.45143	0.00360702
ENSG00000169213	RAB3B	3.44978	0.0019834
ENSG00000130429	ARPC1B	3.44647	3.74e-12
ENSG00000135916	ITM2C	3.4431	9.05e-06
ENSG00000091972	CD200	3.4426	3e-06
ENSG00000142185	TRPM2	3.43616	0.00012244
ENSG00000117228	GBP1	3.43535	0.000185647
ENSG00000165140	FBP1	3.43421	0.00523066
ENSG00000136250	AOAH	3.43327	0.000182769
ENSG00000163083	INHBB	3.43123	0.00652129
ENSG00000225963	AC009950.2	3.43064	0.00305806
ENSG00000012124	CD22	3.42982	0.0044178
ENSG00000110195	FOLR1	3.42734	0.00681288
ENSG00000005102	MEOX1	3.42576	1.49e-06
ENSG00000173762	CD7	3.42361	0.00795144
ENSG00000198286	CARD11	3.42005	0.00047004
ENSG00000086300	SNX10	3.41942	3.8e-10
ENSG00000135047	CTSL	3.41062	2.03e-06
ENSG00000128383	APOBEC3A	3.40982	0.00371971
ENSG00000153012	LGI2	3.40789	0.00547408
ENSG00000140678	ITGAX	3.40448	0.000351804
ENSG00000181374	CCL13	3.40408	0.0013808
ENSG00000173391	OLR1	3.40347	0.000890503
ENSG00000175130	MARCKSL1	3.40211	7.87e-07
ENSG00000137507	LRRC32	3.40009	7.65e-08
ENSG00000129450	SIGLEC9	3.39994	1.32e-06
ENSG00000139329	LUM	3.39535	4.03e-05
ENSG00000136295	TTYH3	3.39221	4.33e-08
ENSG00000174469	CNTNAP2	3.38954	0.00577574
ENSG00000175294	CATSPER1	3.37944	0.00212089
ENSG00000185885	IFITM1	3.37749	4.66e-05
ENSG00000224397	RP11-290F20.3	3.37367	2.81e-07
ENSG00000122733	KIAA1045	3.3721	0.00273796
ENSG00000224389	C4B	3.36662	0.00815893
ENSG00000080031	PTPRH	3.36516	0.00357486
ENSG00000151023	ENKUR	3.36483	0.00751502
ENSG00000131634	TMEM204	3.36351	7.68e-07
ENSG00000136052	SLC41A2	3.36294	0.000776876
ENSG00000163453	IGFBP7	3.3555	5.02e-06
ENSG00000160471	COX6B2	3.35515	0.00608623
ENSG00000158517	NCF1	3.35084	0.00272737
ENSG00000253210	RP11-809O17.1	3.35065	0.00137709
ENSG00000198691	ABCA4	3.34961	0.00224769
ENSG00000124507	PACSIN1	3.34873	0.0035662
ENSG00000101916	TLR8	3.34785	0.000594104
ENSG00000137573	SULF1	3.34539	0.00451671
ENSG00000151572	ANO4	3.34152	0.00279097
ENSG00000172551	MUCL1	3.33907	0.0021125
ENSG00000162747	FCGR3B	3.33687	0.00356484
ENSG00000119630	PGF	3.33653	0.000179151
ENSG00000103187	COTL1	3.33599	9.05e-06
ENSG00000062038	CDH3	3.33224	2.3e-08
ENSG00000129277	CCL4	3.33135	0.000640978
ENSG00000143387	CTSK	3.32929	0.00114025
ENSG00000170955	PRKCDBP	3.32728	7.87e-06
ENSG00000122679	RAMP3	3.3178	0.00101096
ENSG00000154027	AK5	3.31484	0.00522354
ENSG00000106819	ASPN	3.31468	0.00160619
ENSG00000163430	FSTL1	3.3135	5.74e-05
ENSG00000113140	SPARC	3.31325	0.000230515
ENSG00000139832	RAB20	3.31304	1.05e-07
ENSG00000148082	SHC3	3.31296	0.00697083
ENSG00000066056	TIE1	3.31219	3.47e-06
ENSG00000121380	BCL2L14	3.3119	0.00243265
ENSG00000106397	PLOD3	3.31104	1.09e-07
ENSG00000139567	ACVRL1	3.30898	1.26e-08
ENSG00000229124	VIM-AS1	3.30851	0.00235906
ENSG00000182162	P2RY8	3.30719	0.00737504
ENSG00000271605	MILR1	3.30543	0.00114565
ENSG00000244300	RP11-475N22.4	3.30096	0.00869536
ENSG00000141837	CACNA1A	3.30081	0.00543978
ENSG00000161929	SCIMP	3.29642	6.88e-05
ENSG00000260086	RP11-42I10.1	3.29416	0.000614812
ENSG00000137462	TLR2	3.28851	4.59e-07
ENSG00000227053	RP11-395B7.4	3.28645	0.00890256
ENSG00000151917	BEND6	3.28424	6.57e-05
ENSG00000136114	THSD1	3.28125	1.45e-05
ENSG00000198178	CLEC4C	3.27911	0.00699124
ENSG00000172935	MRGPRF	3.27627	2.94e-06
ENSG00000173535	TNFRSF10C	3.27423	0.005347
ENSG00000124243	BCAS4	3.26804	0.00235635
ENSG00000155629	PIK3AP1	3.26619	0.000602192
ENSG00000125810	CD93	3.26304	1.9e-07
ENSG00000178789	CD300LB	3.25962	0.00597572
ENSG00000162618	ELTD1	3.25397	9.25e-09
ENSG00000105974	CAV1	3.25381	0.00045272
ENSG00000176678	FOXL1	3.25137	0.00137709
ENSG00000175426	PCSK1	3.2512	0.000919483
ENSG00000171388	APLN	3.25098	0.00124434
ENSG00000179855	GIPC3	3.25062	0.00759052
ENSG00000131409	LRRC4B	3.24782	0.00770601
ENSG00000188596	C12orf55	3.2476	0.000377705
ENSG00000167613	LAIR1	3.24639	0.000688547
ENSG00000007129	CEACAM21	3.24436	0.00597572
ENSG00000110079	MS4A4A	3.2427	0.000409191
ENSG00000131620	ANO1	3.24048	0.00604975
ENSG00000136630	HLX	3.24012	0.00019304
ENSG00000168779	SHOX2	3.2399	0.000802214
ENSG00000121297	TSHZ3	3.23655	0.000179181
ENSG00000177359	RP11-551L14.1	3.23416	0.00582858
ENSG00000075213	SEMA3A	3.23296	0.00408951
ENSG00000111859	NEDD9	3.23253	0.000556836
ENSG00000161905	ALOX15	3.22807	0.000505538
ENSG00000196557	CACNA1H	3.22742	0.00377144
ENSG00000130176	CNN1	3.22448	0.00861832
ENSG00000240764	PCDHGC5	3.2214	0.00972525
ENSG00000196932	TMEM26	3.21935	0.00158784
ENSG00000103855	CD276	3.21703	5.48e-06
ENSG00000250771	RP11-153M7.3	3.21545	0.00442342
ENSG00000204516	MICB	3.20952	3.45e-05
ENSG00000158473	CD1D	3.20208	2.7e-05
ENSG00000223612	RP11-289I10.2	3.19925	0.00166192
ENSG00000186831	KRT17P2	3.19655	0.00804002
ENSG00000076706	MCAM	3.19621	5.35e-07
ENSG00000171860	C3AR1	3.19356	0.000169911
ENSG00000144810	COL8A1	3.1904	0.00536067
ENSG00000184988	TMEM106A	3.18938	0.000102958
ENSG00000177675	CD163L1	3.18883	0.00147086
ENSG00000261625	RP11-554A11.4	3.18413	0.00805302
ENSG00000105696	TMEM59L	3.1817	0.0064852
ENSG00000114115	RBP1	3.17634	0.000121607
ENSG00000156127	BATF	3.17617	0.00582858
ENSG00000142089	IFITM3	3.17581	0.000288293
ENSG00000081041	CXCL2	3.17037	0.00397831
ENSG00000088827	SIGLEC1	3.16907	0.00568154
ENSG00000159640	ACE	3.1589	0.00497762
ENSG00000137672	TRPC6	3.15603	3.72e-08
ENSG00000028137	TNFRSF1B	3.15564	0.000143955
ENSG00000154016	GRAP	3.15498	0.00369943
ENSG00000104903	LYL1	3.15254	0.00186834
ENSG00000100055	CYTH4	3.15153	0.000531079
ENSG00000112139	MDGA1	3.15081	0.00347607
ENSG00000160200	CBS	3.15074	0.00327427
ENSG00000100302	RASD2	3.14859	0.00148353
ENSG00000081985	IL12RB2	3.14791	0.00582858
ENSG00000142227	EMP3	3.14769	0.00243909
ENSG00000196843	ARID5A	3.14602	0.000886998
ENSG00000178752	FAM132B	3.1458	0.00878406
ENSG00000051523	CYBA	3.14498	0.00219137
ENSG00000232855	AF131217.1	3.14307	0.00321003
ENSG00000181104	F2R	3.13983	5.57e-05
ENSG00000168421	RHOH	3.13871	0.00726098
ENSG00000112769	LAMA4	3.13277	4.65e-06
ENSG00000167889	MGAT5B	3.12238	0.00970797
ENSG00000197977	ELOVL2	3.12095	0.00442432
ENSG00000163762	TM4SF18	3.12044	5.38e-07
ENSG00000150048	CLEC1A	3.1178	7.66e-07
ENSG00000214212	C19orf38	3.11588	0.000734691
ENSG00000119699	TGFB3	3.113	0.00068368
ENSG00000165178	NCF1C	3.1115	0.00425613
ENSG00000104998	IL27RA	3.1114	0.00039148
ENSG00000164683	HEY1	3.10827	1.78e-05
ENSG00000135519	KCNH3	3.10592	0.00624202
ENSG00000105991	HOXA1	3.10563	0.00161313
ENSG00000173372	C1QA	3.10391	0.00318344
ENSG00000167703	SLC43A2	3.10298	7.24e-05
ENSG00000187513	GJA4	3.10241	0.000674629
ENSG00000164736	SOX17	3.10132	0.00167037
ENSG00000038945	MSR1	3.09951	0.000272062
ENSG00000257335	MGAM	3.09612	0.00980495
ENSG00000002933	TMEM176A	3.09478	0.00360702
ENSG00000162849	KIF26B	3.09426	0.000173779
ENSG00000137225	CAPN11	3.09226	0.00288954
ENSG00000107105	ELAVL2	3.09106	0.00740271
ENSG00000227184	EPPK1	3.08527	0.000786454
ENSG00000102445	KIAA0226L	3.07849	0.00546388
ENSG00000164694	FNDC1	3.07479	0.00664873
ENSG00000180113	TDRD6	3.07373	0.00681843
ENSG00000049323	LTBP1	3.06855	7e-06
ENSG00000143185	XCL2	3.0663	0.00318192
ENSG00000127561	SYNGR3	3.06299	0.0063036
ENSG00000102755	FLT1	3.06243	1.43e-07
ENSG00000166341	DCHS1	3.0594	0.00361186
ENSG00000115318	LOXL3	3.05868	0.00125345
ENSG00000162367	TAL1	3.05802	1.33e-06
ENSG00000160991	ORAI2	3.05764	0.000186839
ENSG00000161570	CCL5	3.05719	0.00993713
ENSG00000039560	RAI14	3.05658	4.14e-05
ENSG00000176907	C8orf4	3.05445	1.3e-07
ENSG00000161835	GRASP	3.05345	2.53e-05
ENSG00000198844	ARHGEF15	3.05231	8.82e-06
ENSG00000144152	FBLN7	3.05078	8.11e-05
ENSG00000234041	RP11-345I18.1	3.04798	0.00635719
ENSG00000129009	ISLR	3.04778	0.00370996
ENSG00000133816	MICAL2	3.04586	0.000457382
ENSG00000183150	GPR19	3.04542	0.00334511
ENSG00000142694	EVA1B	3.04513	0.000173779
ENSG00000253276	CCDC71L	3.0441	7.03e-06
ENSG00000120254	MTHFD1L	3.04347	1.01e-08
ENSG00000198832	SELM	3.04284	0.000180646
ENSG00000105967	TFEC	3.04195	0.0053632
ENSG00000100196	KDELR3	3.04152	5.49e-05
ENSG00000132744	ACY3	3.04113	0.000936087
ENSG00000111490	TBC1D30	3.0411	0.000814691
ENSG00000197245	FAM110D	3.04068	0.00293413
ENSG00000225968	ELFN1	3.04009	7.91e-05
ENSG00000146094	DOK3	3.0395	0.00350548
ENSG00000116701	NCF2	3.03905	1.23e-07
ENSG00000084731	KIF3C	3.03786	0.000114341
ENSG00000143140	GJA5	3.03672	0.000168725
ENSG00000182326	C1S	3.03553	2.19e-05
ENSG00000117385	LEPRE1	3.03227	2.81e-06
ENSG00000178531	CTXN1	3.03153	0.00195179
ENSG00000162894	FAIM3	3.03124	0.00428757
ENSG00000198502	HLA-DRB5	3.0309	0.00818399
ENSG00000119922	IFIT2	3.03035	5.87e-05
ENSG00000183688	FAM101B	3.02987	5.74e-05
ENSG00000102524	TNFSF13B	3.02146	0.00101253
ENSG00000183484	GPR132	3.02006	0.00320678
ENSG00000141574	SECTM1	3.01902	0.00388983
ENSG00000167641	PPP1R14A	3.01658	7.65e-06
ENSG00000185269	NOTUM	3.01286	0.00342397
ENSG00000138821	SLC39A8	3.01239	3.59e-07
ENSG00000179348	GATA2	3.01233	0.0027896
ENSG00000159189	C1QC	3.00937	0.00437891
ENSG00000143333	RGS16	3.00923	6.56e-06
ENSG00000166033	HTRA1	3.00857	7.8e-06
ENSG00000177374	HIC1	3.00591	0.00374853
ENSG00000185905	C16orf54	3.00383	0.00769163
ENSG00000133063	CHIT1	3.00336	0.00890256
ENSG00000136490	LIMD2	3.00153	0.0030453
ENSG00000267107	AC011526.1	3.0007	0.00110057
ENSG00000075340	ADD2	2.99985	0.00482727
ENSG00000182492	BGN	2.99643	2.15e-05
ENSG00000181847	TIGIT	2.99283	0.00664817
ENSG00000182667	NTM	2.99145	0.000513355
ENSG00000155307	SAMSN1	2.98983	0.000585729
ENSG00000111913	FAM65B	2.98962	0.00969206
ENSG00000158869	FCER1G	2.98443	0.000240478
ENSG00000174004	NRROS	2.98335	0.00711056
ENSG00000186340	THBS2	2.98174	0.00336319
ENSG00000149485	FADS1	2.98111	0.000952728
ENSG00000163888	CAMK2N2	2.97724	0.00754966
ENSG00000148926	ADM	2.97579	0.00428757
ENSG00000050767	COL23A1	2.97403	7.6e-07
ENSG00000005448	WDR54	2.97286	9.81e-07
ENSG00000149571	KIRREL3	2.96999	0.00336319
ENSG00000005884	ITGA3	2.9694	1.5e-07
ENSG00000128340	RAC2	2.96935	0.00681288
ENSG00000004399	PLXND1	2.96768	0.000107489
ENSG00000188157	AGRN	2.96583	5.43e-06
ENSG00000011600	TYROBP	2.96509	0.00137432
ENSG00000137496	IL18BP	2.96483	0.0071338
ENSG00000259886	U82695.10	2.96388	0.000312453
ENSG00000091490	SEL1L3	2.96225	0.000812706
ENSG00000186862	PDZD7	2.95348	0.00272737
ENSG00000140105	WARS	2.95156	0.0021943
ENSG00000158292	GPR153	2.94822	9.5e-06
ENSG00000156206	C15orf26	2.94756	0.00942996
ENSG00000084636	COL16A1	2.94111	0.000506561
ENSG00000239998	LILRA2	2.93855	0.00397831
ENSG00000135919	SERPINE2	2.93418	0.00353003
ENSG00000118473	SGIP1	2.92915	0.0052215
ENSG00000108622	ICAM2	2.92735	0.00135771
ENSG00000170537	TMC7	2.92707	0.000482793
ENSG00000100368	CSF2RB	2.92665	0.00438454
ENSG00000179820	MYADM	2.92408	0.0053238
ENSG00000100968	NFATC4	2.92243	0.000913017
ENSG00000178562	CD28	2.9218	0.00453157
ENSG00000118523	CTGF	2.92107	0.000630414
ENSG00000166927	MS4A7	2.91931	7.04e-05
ENSG00000049089	COL9A2	2.91898	0.00146174
ENSG00000236383	LINC00854	2.91864	0.00216894
ENSG00000156103	MMP16	2.91646	9.49e-05
ENSG00000188060	RAB42	2.91582	0.00230348
ENSG00000141753	IGFBP4	2.91564	0.000363135
ENSG00000140749	IGSF6	2.90954	0.00222399
ENSG00000158714	SLAMF8	2.90822	0.00114145
ENSG00000137965	IFI44	2.90725	1.57e-05
ENSG00000169258	GPRIN1	2.90322	1.52e-09
ENSG00000015285	WAS	2.90046	0.00653614
ENSG00000126603	GLIS2	2.89511	0.000237618
ENSG00000196876	SCN8A	2.89347	0.00936804
ENSG00000105339	DENND3	2.89235	5.87e-05
ENSG00000132821	VSTM2L	2.89196	0.0082438
ENSG00000176438	SYNE3	2.89001	0.00800289
ENSG00000187688	TRPV2	2.88924	0.000709174
ENSG00000136514	RTP4	2.88681	0.00235635
ENSG00000101057	MYBL2	2.88599	0.000625897
ENSG00000130038	EFCAB4B	2.88577	9.06e-05
ENSG00000075618	FSCN1	2.88521	2.1e-07
ENSG00000197183	C20orf112	2.88469	3.1e-06
ENSG00000132639	SNAP25	2.87881	0.00993797
ENSG00000185745	IFIT1	2.87867	0.00154931
ENSG00000147113	CXorf36	2.87639	8.75e-05
ENSG00000167851	CD300A	2.8738	0.000300366
ENSG00000103241	FOXF1	2.86531	0.000337111
ENSG00000128052	KDR	2.86409	3.55e-05
ENSG00000050555	LAMC3	2.86201	0.0037586
ENSG00000235568	NFAM1	2.86139	0.00580837
ENSG00000130475	FCHO1	2.85535	0.0044127
ENSG00000113083	LOX	2.85205	0.00183896
ENSG00000150510	FAM124A	2.85108	8.33e-05
ENSG00000105329	TGFB1	2.85083	0.000170482
ENSG00000179776	CDH5	2.85012	0.000169911
ENSG00000099282	TSPAN15	2.84959	3.49e-08
ENSG00000187244	BCAM	2.84815	0.00449646
ENSG00000008516	MMP25	2.84439	0.00980187
ENSG00000128564	VGF	2.84317	0.00993797
ENSG00000110328	GALNT18	2.83642	5.74e-07
ENSG00000204682	CASC10	2.82677	0.000718362
ENSG00000164430	MB21D1	2.81717	3.95e-10
ENSG00000149781	FERMT3	2.8162	0.00688924
ENSG00000117298	ECE1	2.81054	2.2e-08
ENSG00000164125	FAM198B	2.80565	0.00154463
ENSG00000222041	LINC00152	2.80451	0.00115032
ENSG00000111335	OAS2	2.80293	3.41e-06
ENSG00000163975	MFI2	2.79098	0.0064852
ENSG00000160932	LY6E	2.7852	0.00568027
ENSG00000139572	GPR84	2.78496	0.00264566
ENSG00000269936	MIR145	2.78416	0.0044127
ENSG00000267473	AC005789.11	2.78263	0.00638493
ENSG00000149131	SERPING1	2.78072	0.00330611
ENSG00000135362	PRR5L	2.77894	0.000716989
ENSG00000147119	CHST7	2.77869	0.00273796
ENSG00000188483	IER5L	2.77743	1.39e-09
ENSG00000042062	FAM65C	2.77618	0.00454962
ENSG00000118508	RAB32	2.76772	0.000843116
ENSG00000122986	HVCN1	2.76441	0.00713212
ENSG00000087076	HSD17B14	2.75788	0.00129099
ENSG00000105928	DFNA5	2.75731	0.00130089
ENSG00000114013	CD86	2.75668	0.000300278
ENSG00000146205	ANO7	2.75508	0.000335378
ENSG00000088340	FER1L4	2.75414	0.00559548
ENSG00000272476	RP1-191J18.66	2.75293	0.00106231
ENSG00000142871	CYR61	2.75065	0.00712157
ENSG00000135077	HAVCR2	2.7445	0.000897716
ENSG00000135318	NT5E	2.74291	0.0046168
ENSG00000123130	ACOT9	2.73616	6.23e-08
ENSG00000164116	GUCY1A3	2.7335	0.00956058
ENSG00000128567	PODXL	2.72912	4.57e-08
ENSG00000123146	CD97	2.72844	0.00038553
ENSG00000175899	A2M	2.72699	6.88e-05
ENSG00000221968	FADS3	2.72541	0.0074328
ENSG00000019186	CYP24A1	2.72531	0.0063036
ENSG00000157554	ERG	2.72374	3e-06
ENSG00000126785	RHOJ	2.72193	1.21e-06
ENSG00000078401	EDN1	2.72171	0.00316708
ENSG00000110076	NRXN2	2.71911	0.000843137
ENSG00000144476	ACKR3	2.7189	0.00318767
ENSG00000162711	NLRP3	2.7185	0.00220425
ENSG00000145934	TENM2	2.71258	0.00288278
ENSG00000175592	FOSL1	2.71203	0.00336319
ENSG00000138378	STAT4	2.71174	0.00320678
ENSG00000134954	ETS1	2.71049	0.00256065
ENSG00000072786	STK10	2.70708	1.25e-05
ENSG00000161791	FMNL3	2.70107	0.0003668
ENSG00000120318	ARAP3	2.70067	3.23e-08
ENSG00000110811	LEPREL2	2.69392	0.00192368
ENSG00000104783	KCNN4	2.69111	0.00287841
ENSG00000065308	TRAM2	2.69066	0.000152551
ENSG00000101307	SIRPB1	2.6905	0.00683467
ENSG00000213654	GPSM3	2.6893	0.00570448
ENSG00000113319	RASGRF2	2.68853	0.000663342
ENSG00000121966	CXCR4	2.68498	0.00540724
ENSG00000089159	PXN	2.68125	0.000217639
ENSG00000130589	HELZ2	2.68117	0.000941526
ENSG00000069122	GPR116	2.6783	1.45e-05
ENSG00000127564	PKMYT1	2.67678	0.00010787
ENSG00000159403	C1R	2.67658	0.000535292
ENSG00000023902	PLEKHO1	2.67626	0.000573305
ENSG00000184005	ST6GALNAC3	2.67582	0.00023413
ENSG00000073060	SCARB1	2.67132	0.000179181
ENSG00000196371	FUT4	2.6703	8.82e-06
ENSG00000113532	ST8SIA4	2.66964	0.000778641
ENSG00000135454	B4GALNT1	2.66866	0.00544836
ENSG00000140682	TGFB1I1	2.66338	8.78e-05
ENSG00000136286	MYO1G	2.66226	0.00251467
ENSG00000132470	ITGB4	2.65584	6.27e-06
ENSG00000051128	HOMER3	2.65285	0.000549882
ENSG00000184113	CLDN5	2.65113	0.00109724
ENSG00000104856	RELB	2.64751	0.000229434
ENSG00000146232	NFKBIE	2.64607	8.57e-05
ENSG00000172243	CLEC7A	2.6449	2.3e-06
ENSG00000169896	ITGAM	2.64413	0.00566548
ENSG00000167601	AXL	2.64149	0.00515225
ENSG00000137628	DDX60	2.64094	0.0002437
ENSG00000123360	PDE1B	2.63979	0.00308695
ENSG00000065485	PDIA5	2.63875	1.74e-09
ENSG00000171488	LRRC8C	2.63816	2.47e-07
ENSG00000204525	HLA-C	2.6375	1.78e-05
ENSG00000110492	MDK	2.6375	0.000415301
ENSG00000115009	CCL20	2.63582	0.00738019
ENSG00000075420	FNDC3B	2.63477	1.01e-06
ENSG00000113361	CDH6	2.63365	0.000300278
ENSG00000180801	ARSJ	2.63274	0.000494915
ENSG00000100336	APOL4	2.63188	0.00743321
ENSG00000166793	YPEL4	2.62999	0.0027896
ENSG00000157227	MMP14	2.62826	1.88e-06
ENSG00000143119	CD53	2.62471	0.00698537
ENSG00000237989	AP001046.5	2.62349	1.93e-05
ENSG00000050344	NFE2L3	2.61889	0.00169905
ENSG00000057252	SOAT1	2.61836	6.23e-09
ENSG00000131378	RFTN1	2.61656	0.000665532
ENSG00000122691	TWIST1	2.61603	0.00311418
ENSG00000171700	RGS19	2.60601	6.26e-05
ENSG00000091409	ITGA6	2.60576	0.00129869
ENSG00000158125	XDH	2.60486	1.11e-06
ENSG00000101000	PROCR	2.60193	4.6e-05
ENSG00000118263	KLF7	2.60002	0.00107978
ENSG00000205426	KRT81	2.58764	0.00681992
ENSG00000185507	IRF7	2.587	0.00479939
ENSG00000115325	DOK1	2.58553	0.00264566
ENSG00000171777	RASGRP4	2.57657	0.00301908
ENSG00000176435	CLEC14A	2.57421	0.00016764
ENSG00000107796	ACTA2	2.5639	0.00732138
ENSG00000249751	ECSCR	2.56167	0.000471904
ENSG00000167995	BEST1	2.5604	5.75e-05
ENSG00000095370	SH2D3C	2.56003	0.00368292
ENSG00000101335	MYL9	2.55843	0.00259073
ENSG00000090924	PLEKHG2	2.55667	3.89e-05
ENSG00000157350	ST3GAL2	2.55615	0.00127811
ENSG00000167083	GNGT2	2.55222	0.00834805
ENSG00000101336	HCK	2.55107	0.00140018
ENSG00000163462	TRIM46	2.54373	0.000994602
ENSG00000161381	PLXDC1	2.54158	0.00121032
ENSG00000119508	NR4A3	2.53732	0.00309763
ENSG00000175471	MCTP1	2.53337	0.00426424
ENSG00000173621	LRFN4	2.5304	0.00583644
ENSG00000175505	CLCF1	2.52816	0.000758736
ENSG00000116852	KIF21B	2.52795	0.00102123
ENSG00000167157	PRRX2	2.52589	0.000421246
ENSG00000101160	CTSZ	2.52457	0.000281136
ENSG00000180353	HCLS1	2.51891	0.00837521
ENSG00000117245	KIF17	2.51468	0.00408358
ENSG00000167550	RHEBL1	2.514	8.78e-06
ENSG00000061918	GUCY1B3	2.51142	0.00816475
ENSG00000179913	B3GNT3	2.50914	0.00693954
ENSG00000179294	C17orf96	2.50726	0.000807691
ENSG00000170989	S1PR1	2.50208	0.00132007
ENSG00000105472	CLEC11A	2.49336	0.00443485
ENSG00000160293	VAV2	2.49116	0.00621664
ENSG00000146966	DENND2A	2.48619	0.00218884
ENSG00000172716	SLFN11	2.47987	3.97e-05
ENSG00000261762	RP11-650L12.2	2.47916	0.00487253
ENSG00000198598	MMP17	2.479	0.00543978
ENSG00000139278	GLIPR1	2.47668	0.00272737
ENSG00000165757	KIAA1462	2.4759	0.000859491
ENSG00000164574	GALNT10	2.4729	1e-07
ENSG00000151468	CCDC3	2.47241	0.000551064
ENSG00000105609	LILRB5	2.47163	0.00265593
ENSG00000104635	SLC39A14	2.47126	0.000337011
ENSG00000135622	SEMA4F	2.47031	2.03e-05
ENSG00000164920	OSR2	2.47023	0.00295519
ENSG00000117586	TNFSF4	2.46943	8.78e-05
ENSG00000109861	CTSC	2.46928	5.9e-05
ENSG00000135414	GDF11	2.46791	4.62e-05
ENSG00000145685	LHFPL2	2.46066	0.000414177
ENSG00000111729	CLEC4A	2.45886	0.00707371
ENSG00000168487	BMP1	2.45861	3.43e-06
ENSG00000100311	PDGFB	2.45628	0.00109556
ENSG00000166130	IKBIP	2.45172	1.47e-05
ENSG00000141696	LEPREL4	2.45154	9.35e-06
ENSG00000178031	ADAMTSL1	2.45119	0.00439035
ENSG00000156966	B3GNT7	2.45069	0.000212266
ENSG00000187800	PEAR1	2.4505	0.000619364
ENSG00000198938	MT-CO3	2.44954	0.00910367
ENSG00000152767	FARP1	2.44554	3.89e-05
ENSG00000182871	COL18A1	2.44446	0.00243915
ENSG00000187474	FPR3	2.44213	0.00392734
ENSG00000143479	DYRK3	2.43856	0.000617539
ENSG00000100097	LGALS1	2.43806	0.00924106
ENSG00000177685	EFCAB4A	2.43124	0.000712782
ENSG00000136048	DRAM1	2.43039	0.000138137
ENSG00000140931	CMTM3	2.42907	0.00381976
ENSG00000132718	SYT11	2.42865	0.00126961
ENSG00000184232	OAF	2.42757	0.000379864
ENSG00000175898	CTD-2369P2.2	2.4225	0.00208547
ENSG00000105137	SYDE1	2.42242	0.000740802
ENSG00000146535	GNA12	2.42042	2.16e-05
ENSG00000168005	C11orf84	2.41745	7.07e-05
ENSG00000261594	TPBGL	2.41718	0.0076572
ENSG00000231925	TAPBP	2.41226	0.000493965
ENSG00000115525	ST3GAL5	2.41205	0.000198819
ENSG00000183853	KIRREL	2.4112	0.000463335
ENSG00000112655	PTK7	2.3961	6.28e-08
ENSG00000113430	IRX4	2.3948	0.000997794
ENSG00000089327	FXYD5	2.3907	0.00166932
ENSG00000164294	GPX8	2.38693	0.00168803
ENSG00000196839	ADA	2.38329	2.86e-07
ENSG00000163072	NOSTRIN	2.38064	0.00445438
ENSG00000141526	SLC16A3	2.3785	0.00597572
ENSG00000157833	GAREML	2.37616	0.00348411
ENSG00000176826	FKBP9L	2.37044	0.00482268
ENSG00000179761	PIPOX	2.36966	0.00993713
ENSG00000105976	MET	2.36799	0.000274195
ENSG00000155366	RHOC	2.36414	0.00281352
ENSG00000204642	HLA-F	2.36278	0.00543433
ENSG00000232811	RP11-96K19.2	2.36274	0.000368139
ENSG00000254087	LYN	2.35635	0.000222419
ENSG00000062582	MRPS24	2.35619	0.00232856
ENSG00000186994	KANK3	2.3546	0.00200877
ENSG00000159110	IFNAR2	2.35413	0.000359
ENSG00000205220	PSMB10	2.35117	0.00426058
ENSG00000116016	EPAS1	2.34948	0.000209971
ENSG00000141497	ZMYND15	2.34745	0.00751562
ENSG00000118503	TNFAIP3	2.34728	0.00442351
ENSG00000164850	GPER1	2.34586	0.00230459
ENSG00000111252	SH2B3	2.34493	0.000752111
ENSG00000128487	SPECC1	2.33571	0.00486255
ENSG00000172889	EGFL7	2.33191	0.000736919
ENSG00000198682	PAPSS2	2.3315	0.00617909
ENSG00000163131	CTSS	2.32833	0.00518621
ENSG00000146112	PPP1R18	2.32758	5.87e-05
ENSG00000142634	EFHD2	2.32744	0.000835255
ENSG00000135048	TMEM2	2.32718	0.0001659
ENSG00000182118	FAM89A	2.32424	0.00634235
ENSG00000257702	LBX2-AS1	2.32343	9.62e-05
ENSG00000144485	HES6	2.32293	0.00994243
ENSG00000151702	FLI1	2.32272	0.00617496
ENSG00000168917	SLC35G2	2.32082	1.37e-05
ENSG00000197635	DPP4	2.31666	0.00664599
ENSG00000159840	ZYX	2.31398	8.99e-05
ENSG00000234745	HLA-B	2.31296	0.00942996
ENSG00000182022	CHST15	2.3126	0.000115524
ENSG00000065054	SLC9A3R2	2.30939	2.55e-05
ENSG00000169851	PCDH7	2.30889	0.00539253
ENSG00000156587	UBE2L6	2.30678	0.00243541
ENSG00000059378	PARP12	2.30627	5.66e-05
ENSG00000178878	APOLD1	2.30208	9.81e-07
ENSG00000163577	EIF5A2	2.30043	0.00742656
ENSG00000197461	PDGFA	2.29871	0.000251731
ENSG00000214063	TSPAN4	2.29579	0.00453422
ENSG00000164741	DLC1	2.2953	4.3e-05
ENSG00000169418	NPR1	2.29195	0.00156943
ENSG00000121361	KCNJ8	2.28752	0.00119855
ENSG00000181381	DDX60L	2.28622	0.00242405
ENSG00000164647	STEAP1	2.28247	0.00295417
ENSG00000148288	GBGT1	2.28237	0.00465536
ENSG00000241839	PLEKHO2	2.28119	0.00198882
ENSG00000135899	SP110	2.2809	0.000176649
ENSG00000136213	CHST12	2.27979	1.78e-05
ENSG00000154978	VOPP1	2.27878	4.31e-05
ENSG00000130775	THEMIS2	2.27825	0.00397344
ENSG00000022567	SLC45A4	2.27497	0.000453449
ENSG00000152402	GUCY1A2	2.26624	0.000409191
ENSG00000106089	STX1A	2.26094	0.000651983
ENSG00000269640	CTD-2521M24.9	2.25256	0.00108374
ENSG00000185803	SLC52A2	2.24439	0.00116863
ENSG00000034510	TMSB10	2.24256	0.00427417
ENSG00000108679	LGALS3BP	2.24108	1.36e-06
ENSG00000189067	LITAF	2.2358	9.17e-07
ENSG00000083444	PLOD1	2.23524	0.00068368
ENSG00000074660	SCARF1	2.22862	0.00831894
ENSG00000158683	PKD1L1	2.22555	0.000614812
ENSG00000163297	ANTXR2	2.22485	0.00688807
ENSG00000146242	TPBG	2.22408	3.44e-10
ENSG00000122694	GLIPR2	2.22382	0.00349407
ENSG00000162062	C16orf59	2.21905	0.00427122
ENSG00000072163	LIMS2	2.21576	0.00678955
ENSG00000077150	NFKB2	2.2156	0.000237558
ENSG00000142192	APP	2.21031	9.82e-05
ENSG00000198223	CSF2RA	2.20978	0.00948013
ENSG00000090971	NAT14	2.20874	0.00608662
ENSG00000174705	SH3PXD2B	2.20441	0.0028744
ENSG00000253669	KB-1732A1.1	2.20421	2.42e-05
ENSG00000167994	RAB3IL1	2.20299	0.000158457
ENSG00000198053	SIRPA	2.20146	0.00233643
ENSG00000130309	COLGALT1	2.19885	5.3e-07
ENSG00000102760	RGCC	2.19715	0.000317875
ENSG00000196924	FLNA	2.19637	0.000141354
ENSG00000125347	IRF1	2.19611	0.00269075
ENSG00000137834	SMAD6	2.19151	0.00575664
ENSG00000169902	TPST1	2.19127	0.00109548
ENSG00000146670	CDCA5	2.18842	0.00350979
ENSG00000117399	CDC20	2.18772	0.00116433
ENSG00000076604	TRAF4	2.18322	0.00162686
ENSG00000155380	SLC16A1	2.18057	0.000186839
ENSG00000167900	TK1	2.17736	0.0019564
ENSG00000116741	RGS2	2.17202	0.00516017
ENSG00000101986	ABCD1	2.1639	0.00145978
ENSG00000172216	CEBPB	2.16236	0.00452444
ENSG00000134470	IL15RA	2.15854	0.00410538
ENSG00000132530	XAF1	2.15759	0.00550175
ENSG00000090776	EFNB1	2.15729	0.00305307
ENSG00000108771	DHX58	2.15586	0.00764679
ENSG00000107819	SFXN3	2.15565	2.69e-06
ENSG00000107201	DDX58	2.1462	0.000453449
ENSG00000172965	MIR4435-1HG	2.14412	0.00376091
ENSG00000100599	RIN3	2.14396	0.00969206
ENSG00000164465	DCBLD1	2.1358	0.00147086
ENSG00000159216	RUNX1	2.13043	0.000561573
ENSG00000150636	CCDC102B	2.12897	0.00193576
ENSG00000130479	MAP1S	2.12636	0.0013294
ENSG00000240583	AQP1	2.12456	0.00538189
ENSG00000050820	BCAR1	2.12139	0.00177614
ENSG00000132622	HSPA12B	2.11956	0.00273796
ENSG00000136274	NACAD	2.11798	0.00681288
ENSG00000120279	MYCT1	2.11624	0.000135822
ENSG00000143322	ABL2	2.11572	0.00284543
ENSG00000069188	SDK2	2.10955	0.00329245
ENSG00000129538	RNASE1	2.104	0.00906671
ENSG00000134901	KDELC1	2.10187	0.000671194
ENSG00000183963	SMTN	2.10106	0.000430122
ENSG00000235162	C12orf75	2.09865	6.94e-05
ENSG00000117318	ID3	2.09846	0.00751502
ENSG00000110719	TCIRG1	2.09659	0.00141081
ENSG00000155660	PDIA4	2.09288	1.19e-08
ENSG00000108797	CNTNAP1	2.09225	0.00882825
ENSG00000159239	C2orf81	2.08822	0.00141166
ENSG00000187068	C3orf70	2.08626	0.00449646
ENSG00000117280	RAB7L1	2.08372	1.36e-05
ENSG00000103811	CTSH	2.08106	0.00257013
ENSG00000169403	PTAFR	2.08103	0.00341402
ENSG00000135124	P2RX4	2.07259	0.00111127
ENSG00000197355	UAP1L1	2.07255	0.000149922
ENSG00000130307	USHBP1	2.07158	0.00864038
ENSG00000100979	PLTP	2.06533	0.0022669
ENSG00000074219	TEAD2	2.05935	0.00243017
ENSG00000109099	PMP22	2.04666	0.00513554
ENSG00000125841	NRSN2	2.03594	0.000170684
ENSG00000104081	BMF	2.02539	0.00194498
ENSG00000033100	CHPF2	2.02304	2.59e-05
ENSG00000154380	ENAH	2.01979	0.000687304
ENSG00000137273	FOXF2	2.0193	0.00023472
ENSG00000123989	CHPF	2.0176	8.52e-05
ENSG00000232533	AC093673.5	2.00559	0.0026611
\	CD81	1.99867	0.000504301
ENSG00000154783	FGD5	1.99835	0.008928
ENSG00000226419	SLC16A1-AS1	1.99442	0.000671194
ENSG00000060491	OGFR	1.99162	0.00252836
ENSG00000169504	CLIC4	1.98591	0.000216139
ENSG00000033170	FUT8	1.97447	0.00443509
ENSG00000110042	DTX4	1.97153	0.00183273
ENSG00000168067	MAP4K2	1.96861	0.000117076
ENSG00000133026	MYH10	1.96733	0.000184335
ENSG00000139318	DUSP6	1.96432	0.0033187
ENSG00000173269	MMRN2	1.96363	0.0050109
ENSG00000050405	LIMA1	1.96047	0.00357888
ENSG00000151135	C12orf23	1.95572	0.00588926
ENSG00000164543	STK17A	1.95129	1.13e-07
ENSG00000161091	MFSD12	1.95123	0.00503413
ENSG00000198792	TMEM184B	1.95103	9.56e-05
ENSG00000114423	CBLB	1.94422	4.42e-06
ENSG00000188153	COL4A5	1.9434	0.0051668
ENSG00000261512	RP11-46D6.1	1.94126	0.00283807
ENSG00000163171	CDC42EP3	1.93762	0.00411354
ENSG00000118257	NRP2	1.93604	0.00946425
ENSG00000179403	VWA1	1.93602	0.00853663
ENSG00000105722	ERF	1.93403	0.00400985
ENSG00000120156	TEK	1.93	0.00479638
ENSG00000109089	CDR2L	1.9299	0.000196068
ENSG00000145284	SCD5	1.9211	0.005107
ENSG00000196639	HRH1	1.91577	0.000310889
ENSG00000125912	NCLN	1.91534	0.00861119
ENSG00000181409	AATK	1.9113	0.00173131
ENSG00000147065	MSN	1.91075	0.000130838
ENSG00000184584	TMEM173	1.90725	0.00604455
ENSG00000162458	FBLIM1	1.89507	0.00866458
ENSG00000179750	APOBEC3B	1.89269	0.00920155
ENSG00000137161	CNPY3	1.88594	0.00109101
ENSG00000173193	PARP14	1.88296	0.00600047
ENSG00000162065	TBC1D24	1.87132	0.000168725
ENSG00000135931	ARMC9	1.86779	0.0060643
ENSG00000113273	ARSB	1.86414	0.00379849
ENSG00000166851	PLK1	1.86235	0.00328654
ENSG00000024422	EHD2	1.85849	0.00692475
ENSG00000272003	RP11-23P13.7	1.85767	0.00315961
ENSG00000235750	KIAA0040	1.8573	0.000724849
ENSG00000127329	PTPRB	1.84535	0.0076936
ENSG00000160447	PKN3	1.83714	0.00825231
ENSG00000144136	SLC20A1	1.83512	0.000169911
ENSG00000173334	TRIB1	1.8325	0.00308633
ENSG00000103005	USB1	1.82683	0.0019834
ENSG00000161653	NAGS	1.8263	0.00294672
ENSG00000092964	DPYSL2	1.82495	0.000433106
ENSG00000145623	OSMR	1.81841	0.00267913
ENSG00000107789	MINPP1	1.81792	2.03e-06
ENSG00000105699	LSR	1.81636	0.00614849
ENSG00000128203	ASPHD2	1.81284	0.00501847
ENSG00000158122	AAED1	1.80804	0.00223574
ENSG00000169992	NLGN2	1.8064	0.00699922
ENSG00000134575	ACP2	1.80607	0.000338722
ENSG00000162639	HENMT1	1.80304	0.00456092
ENSG00000138185	ENTPD1	1.80089	0.0016889
ENSG00000163521	GLB1L	1.79881	0.00467625
ENSG00000204386	NEU1	1.79874	4.94e-07
ENSG00000015475	BID	1.79618	7e-06
ENSG00000001036	FUCA2	1.79561	8.96e-07
ENSG00000116793	PHTF1	1.79134	0.00131586
ENSG00000076067	RBMS2	1.78296	2.9e-05
ENSG00000136877	FPGS	1.78243	0.00664599
ENSG00000109790	KLHL5	1.78058	0.00204149
ENSG00000173110	HSPA6	1.78028	0.00681907
ENSG00000139192	TAPBPL	1.77976	0.00681288
ENSG00000177469	PTRF	1.77308	1.82e-05
ENSG00000131759	RARA	1.76607	0.000111904
ENSG00000166435	XRRA1	1.76433	0.00283307
ENSG00000144724	PTPRG	1.76293	0.00147086
ENSG00000138835	RGS3	1.76206	0.00505732
ENSG00000116584	ARHGEF2	1.75925	0.000965306
ENSG00000131351	HAUS8	1.75317	0.00065294
ENSG00000171067	C11orf24	1.75085	0.000843137
ENSG00000179598	PLD6	1.73778	0.00451671
ENSG00000196526	AFAP1	1.7344	0.00734796
ENSG00000185361	TNFAIP8L1	1.72988	0.00988526
ENSG00000124201	ZNFX1	1.72075	0.0019564
ENSG00000173327	MAP3K11	1.71794	0.00545791
ENSG00000117984	CTSD	1.71752	0.00252658
ENSG00000155254	MARVELD1	1.7168	0.0060645
ENSG00000169744	LDB2	1.71558	0.00427417
ENSG00000150977	RILPL2	1.71133	0.00966323
ENSG00000049860	HEXB	1.70865	8.75e-06
ENSG00000162729	IGSF8	1.69804	0.00752462
ENSG00000145014	TMEM44	1.68459	0.00774375
ENSG00000148175	STOM	1.68144	0.000853595
ENSG00000117676	RPS6KA1	1.67937	0.000510991
ENSG00000225697	SLC26A6	1.67925	0.000419279
ENSG00000179604	CDC42EP4	1.67907	0.0044127
ENSG00000077585	GPR137B	1.6667	0.000862225
ENSG00000122642	FKBP9	1.65084	9.58e-07
ENSG00000142686	C1orf216	1.64561	6.15e-05
ENSG00000112773	FAM46A	1.6434	0.00500919
ENSG00000165661	QSOX2	1.64283	0.00266153
ENSG00000088325	TPX2	1.63481	0.00969133
ENSG00000114529	C3orf52	1.63293	0.00318306
ENSG00000162063	CCNF	1.62946	0.00146174
ENSG00000115756	HPCAL1	1.62844	0.00149309
ENSG00000106477	CEP41	1.61807	0.00443509
ENSG00000055332	EIF2AK2	1.61694	0.00112214
ENSG00000106348	IMPDH1	1.61592	0.00571302
ENSG00000142178	SIK1	1.6151	0.00795144
ENSG00000196411	EPHB4	1.61392	0.000551064
ENSG00000140743	CDR2	1.6123	0.00292979
ENSG00000182481	KPNA2	1.60113	0.00244063
ENSG00000134247	PTGFRN	1.5982	0.00390973
ENSG00000120889	TNFRSF10B	1.59576	0.0042031
ENSG00000168461	RAB31	1.56507	0.00967141
ENSG00000135677	GNS	1.56147	0.00654572
ENSG00000185404	SP140L	1.55811	0.000534994
ENSG00000166598	HSP90B1	1.54595	0.00617909
ENSG00000125753	VASP	1.53229	0.00281352
ENSG00000141524	TMC6	1.52073	0.00842615
ENSG00000100065	CARD10	1.51719	0.00920337
ENSG00000177706	FAM20C	1.50497	0.00669969
ENSG00000184640	SEPT9	1.50363	0.000761681
ENSG00000272711	RP11-259N19.1	1.50219	0.00666344
ENSG00000146072	TNFRSF21	1.4993	0.00849567
ENSG00000105173	CCNE1	1.47473	0.00320538
ENSG00000033011	ALG1	1.47198	0.000504214
ENSG00000171492	LRRC8D	1.47171	0.00032408
ENSG00000100926	TM9SF1	1.46774	0.00390288
ENSG00000049656	CLPTM1L	1.46691	0.0018101
ENSG00000065600	TMEM206	1.45858	0.00223812
ENSG00000105643	ARRDC2	1.45587	0.0068957
ENSG00000130511	SSBP4	1.45185	0.00573272
ENSG00000124155	PIGT	1.45045	0.00356256
ENSG00000078808	SDF4	1.44908	0.00744541
ENSG00000185585	OLFML2A	1.44889	0.00192704
ENSG00000102393	GLA	1.4464	0.00132913
ENSG00000106868	SUSD1	1.442	0.0027582
ENSG00000170266	GLB1	1.42568	0.00186001
ENSG00000069966	GNB5	1.42452	0.00409893
ENSG00000071564	TCF3	1.41335	0.00910091
ENSG00000101199	ARFGAP1	1.3746	0.00319391
ENSG00000141012	GALNS	1.36292	0.00635147
ENSG00000198189	HSD17B11	1.35969	0.00320329
ENSG00000163902	RPN1	1.35878	0.00295519
ENSG00000196507	TCEAL3	1.35321	0.0062068
ENSG00000163565	IFI16	1.33844	0.00901909
ENSG00000129680	MAP7D3	1.33834	0.00993713
ENSG00000102034	ELF4	1.33827	0.00797464
ENSG00000138613	APH1B	1.31207	0.00950621
ENSG00000179218	CALR	1.31147	0.00164365
ENSG00000114353	GNAI2	1.30919	0.00869192
ENSG00000015532	XYLT2	1.30565	0.00212579
ENSG00000109066	TMEM104	1.28624	0.00432483
ENSG00000100297	MCM5	1.28598	0.00471397
ENSG00000088298	EDEM2	1.27963	0.00193477
ENSG00000157637	SLC38A10	1.27932	0.00675916
ENSG00000196937	FAM3C	1.2681	0.00681288
ENSG00000011105	TSPAN9	1.25837	0.000115286
ENSG00000068001	HYAL2	1.24902	0.0077735
ENSG00000135631	RAB11FIP5	1.24009	0.00973128
ENSG00000067992	PDK3	1.23597	0.00991661
ENSG00000154370	TRIM11	1.23393	0.00591097
ENSG00000143570	SLC39A1	1.21229	0.00129099
ENSG00000138092	CENPO	1.20308	0.00385325
ENSG00000128245	YWHAH	1.18446	0.00811132
ENSG00000254858	MPV17L2	1.17854	0.00798429
ENSG00000115275	MOGS	1.15838	0.0089038
ENSG00000181191	PJA1	1.13697	0.00371377
ENSG00000108270	AATF	1.10218	0.0013521
ENSG00000109065	NAT9	1.08204	0.00582858
ENSG00000100906	NFKBIA	1.08043	0.00993713
ENSG00000010539	ZNF200	1.04249	0.00853909
ENSG00000254986	DPP3	1.03602	0.00494952
ENSG00000064601	CTSA	1.00857	0.00204829
ENSG00000036257	CUL3	-1.05266	0.00563997
ENSG00000177981	ASB8	-1.09368	0.00836404
ENSG00000088682	COQ9	-1.1072	0.00648395
ENSG00000242259	C22orf39	-1.11729	0.00891864
ENSG00000117616	C1orf63	-1.16695	0.000296264
ENSG00000113328	CCNG1	-1.18431	0.0055002
ENSG00000108840	HDAC5	-1.192	0.00426074
ENSG00000163743	RCHY1	-1.20235	0.000470552
ENSG00000115840	SLC25A12	-1.22781	0.00329245
ENSG00000144535	DIS3L2	-1.23988	0.00425613
ENSG00000166971	AKTIP	-1.27628	0.00437891
ENSG00000040341	STAU2	-1.27843	0.000114343
ENSG00000140740	UQCRC2	-1.29468	0.00273796
ENSG00000093167	LRRFIP2	-1.30017	3.89e-05
ENSG00000072778	ACADVL	-1.33868	0.00558892
ENSG00000168795	ZBTB5	-1.3553	0.00356256
ENSG00000123472	ATPAF1	-1.36327	9.36e-05
ENSG00000089220	PEBP1	-1.36491	0.0040931
ENSG00000157625	TAB3	-1.36631	0.00652129
ENSG00000122335	SERAC1	-1.37758	0.0088901
ENSG00000140396	NCOA2	-1.38617	0.00168803
ENSG00000123739	PLA2G12A	-1.41131	0.00517378
ENSG00000085719	CPNE3	-1.41499	0.00500062
ENSG00000066583	ISOC1	-1.45406	0.00138059
ENSG00000180855	ZNF443	-1.45422	6.24e-05
ENSG00000221914	PPP2R2A	-1.46761	0.00853909
ENSG00000137831	UACA	-1.46884	0.000323175
ENSG00000070759	TESK2	-1.46944	0.00943159
ENSG00000112297	AIM1	-1.49052	0.00835953
ENSG00000165156	ZHX1	-1.49085	4.55e-05
ENSG00000148218	ALAD	-1.4922	0.000157944
ENSG00000118985	ELL2	-1.49852	0.00374853
ENSG00000236088	COX10-AS1	-1.50117	0.00597572
ENSG00000239665	RP11-295P9.3	-1.50212	0.00295099
ENSG00000018189	RUFY3	-1.54253	0.00277996
ENSG00000109189	USP46	-1.55079	0.00823981
ENSG00000117528	ABCD3	-1.56376	0.000795079
ENSG00000164654	MIOS	-1.57636	0.00212579
ENSG00000112992	NNT	-1.58685	0.00192839
ENSG00000104447	TRPS1	-1.58927	0.00881994
ENSG00000065613	SLK	-1.59023	0.000222922
ENSG00000082146	STRADB	-1.59183	0.000795079
ENSG00000249637	CTC-329D1.2	-1.59256	0.00162326
ENSG00000060762	MPC1	-1.59389	6.06e-05
ENSG00000117054	ACADM	-1.60014	0.00412188
ENSG00000133943	C14orf159	-1.60744	0.00543433
ENSG00000138604	GLCE	-1.64915	0.00539508
ENSG00000170871	KIAA0232	-1.65567	0.000919104
ENSG00000120053	GOT1	-1.67622	0.00051596
ENSG00000240376	RP11-36C20.1	-1.69301	0.00479652
ENSG00000080546	SESN1	-1.72807	0.000134417
ENSG00000106351	AGFG2	-1.72813	0.00457276
ENSG00000075239	ACAT1	-1.73908	0.00652129
ENSG00000176974	SHMT1	-1.7415	0.00850109
ENSG00000104332	SFRP1	-1.74965	0.00842615
ENSG00000170677	SOCS6	-1.75531	0.00154853
ENSG00000158286	RNF207	-1.76005	0.00539257
ENSG00000067177	PHKA1	-1.76294	0.000672307
ENSG00000143149	ALDH9A1	-1.76459	0.000741491
ENSG00000260401	RP11-800A3.4	-1.79172	0.000409191
ENSG00000175984	DENND2C	-1.80247	0.00497262
ENSG00000171503	ETFDH	-1.81185	0.00168803
ENSG00000260461	RP11-541N10.3	-1.84032	0.00408358
ENSG00000235776	AC000089.3	-1.84755	0.00125345
ENSG00000070081	NUCB2	-1.84916	0.00385325
ENSG00000008441	NFIX	-1.86583	0.00130089
ENSG00000217716	RPS10P3	-1.87099	0.00842615
ENSG00000072210	ALDH3A2	-1.8718	0.000814325
ENSG00000178761	FAM219B	-1.87198	0.00309231
ENSG00000161558	TMEM143	-1.87697	0.000251862
ENSG00000010017	RANBP9	-1.87731	0.00604317
ENSG00000151136	BTBD11	-1.88025	0.000842705
ENSG00000076770	MBNL3	-1.90892	0.00211189
ENSG00000083123	BCKDHB	-1.91336	0.000811721
ENSG00000143995	MEIS1	-1.91394	0.00650583
ENSG00000119711	ALDH6A1	-1.92056	0.000697811
ENSG00000142657	PGD	-1.93715	0.0050109
ENSG00000152782	PANK1	-1.94736	0.00791905
ENSG00000219928	RP11-40C6.2	-1.96939	0.00751201
ENSG00000112294	ALDH5A1	-1.97209	0.00472962
ENSG00000134909	ARHGAP32	-1.97575	0.00456909
ENSG00000242110	AMACR	-1.98863	9.21e-05
ENSG00000270189	RP11-258C19.7	-1.98932	0.000214577
ENSG00000135111	TBX3	-1.99801	0.00113473
ENSG00000142197	DOPEY2	-2.00146	0.00322993
ENSG00000240036	RP11-587D21.1	-2.00542	0.00850767
ENSG00000101230	ISM1	-2.01317	0.000991049
ENSG00000145365	TIFA	-2.01387	0.000243362
ENSG00000123104	ITPR2	-2.0173	0.00534494
ENSG00000235587	GAPDHP65	-2.01852	0.00176759
ENSG00000205978	NYNRIN	-2.02401	0.00143996
ENSG00000197776	KLHDC1	-2.02732	0.00817922
ENSG00000224415	RPL19P12	-2.03049	0.000746255
ENSG00000224321	RP11-169K16.6	-2.05913	0.00330844
ENSG00000184675	AMER1	-2.0678	4.69e-07
ENSG00000122042	UBL3	-2.06902	0.000199036
ENSG00000185513	L3MBTL1	-2.07452	0.000673718
ENSG00000081026	MAGI3	-2.07537	0.00156727
ENSG00000230216	HSPB1P2	-2.08416	0.00672821
ENSG00000244363	RPL7P23	-2.10148	0.00166247
ENSG00000155970	MICU3	-2.10473	0.00281352
ENSG00000214389	RPS3AP26	-2.12446	0.00770249
ENSG00000241511	RPS15AP24	-2.12994	0.0062068
ENSG00000266714	MYO15B	-2.13126	0.00463961
ENSG00000162688	AGL	-2.14359	0.000606427
ENSG00000138771	SHROOM3	-2.14708	0.00756939
ENSG00000170954	ZNF415	-2.165	0.00200877
ENSG00000154265	ABCA5	-2.17895	0.000485165
ENSG00000224094	RPS24P8	-2.18136	0.000402724
ENSG00000182010	RTKN2	-2.18559	0.00782126
ENSG00000152556	PFKM	-2.18822	9.56e-05
ENSG00000170417	TMEM182	-2.19799	0.00466694
ENSG00000219747	RP1-292B18.1	-2.20172	0.00308762
ENSG00000128833	MYO5C	-2.2079	0.00271837
ENSG00000074416	MGLL	-2.21624	0.000616623
ENSG00000150593	PDCD4	-2.21765	0.000276376
ENSG00000125246	CLYBL	-2.22135	0.000425328
ENSG00000240087	RP11-254B13.1	-2.24377	0.00494952
ENSG00000233476	EEF1A1P6	-2.27529	0.00363511
ENSG00000110693	SOX6	-2.27627	0.00916731
ENSG00000215769	hsa-mir-6080	-2.29937	0.0047327
ENSG00000169083	AR	-2.31994	0.00942996
ENSG00000166402	TUB	-2.32279	0.00924637
ENSG00000144857	BOC	-2.32741	0.000671194
ENSG00000261614	YBX3P1	-2.32791	0.00217768
ENSG00000118596	SLC16A7	-2.32822	0.00715778
ENSG00000095637	SORBS1	-2.32844	0.00914353
ENSG00000227939	RPL3P2	-2.35379	0.00507683
ENSG00000129749	CHRNA10	-2.36706	0.00157172
ENSG00000228224	NACAP1	-2.38076	0.00239286
ENSG00000164197	RNF180	-2.38777	0.00574063
ENSG00000135469	COQ10A	-2.38897	6.67e-06
ENSG00000231006	RPL7P32	-2.39455	0.00450134
ENSG00000187720	THSD4	-2.40155	7.56e-05
ENSG00000171811	TTC40	-2.41222	0.00484628
ENSG00000144366	GULP1	-2.41459	0.0033187
ENSG00000231884	NDUFB1P1	-2.43592	0.00924637
ENSG00000204164	BMS1P5	-2.44233	0.000620042
ENSG00000198610	AKR1C4	-2.45662	0.00196829
ENSG00000121089	NACA3P	-2.45846	0.000938277
ENSG00000100628	ASB2	-2.46272	0.00034751
ENSG00000102547	CAB39L	-2.46814	0.000843116
ENSG00000204778	RP11-15J10.1	-2.47297	0.00429179
ENSG00000106853	PTGR1	-2.49289	0.00203293
ENSG00000240038	AMY2B	-2.49769	0.0012184
ENSG00000153904	DDAH1	-2.50186	0.000808342
ENSG00000166912	MTMR10	-2.50509	4.3e-10
ENSG00000152642	GPD1L	-2.50723	0.00698874
ENSG00000118402	ELOVL4	-2.51451	0.00813501
ENSG00000104369	JPH1	-2.51675	0.00163018
ENSG00000234498	RPL13AP20	-2.52947	0.00189477
ENSG00000163293	NIPAL1	-2.53813	0.000746183
ENSG00000134215	VAV3	-2.54213	2.81e-05
ENSG00000100181	TPTEP1	-2.54558	0.000142191
ENSG00000196782	MAML3	-2.55235	0.00779071
ENSG00000236058	RP11-215A21.2	-2.55364	0.000892438
ENSG00000227879	PSPC1P1	-2.56481	0.00110554
ENSG00000178690	DYNAP	-2.56809	6.34e-44
ENSG00000234118	RPL13AP6	-2.56915	0.00305806
ENSG00000205221	VIT	-2.57156	0.00588926
ENSG00000242951	RP11-507E23.1	-2.5776	0.00734099
ENSG00000231409	RP11-83J16.1	-2.58665	0.00360702
ENSG00000151623	NR3C2	-2.58809	0.00494258
ENSG00000135299	ANKRD6	-2.59135	0.00230348
ENSG00000177350	RPL13AP3	-2.5926	0.0022669
ENSG00000187642	C1orf170	-2.59915	0.0087229
ENSG00000163590	PPM1L	-2.60105	0.00516736
ENSG00000233597	RP11-343B5.1	-2.62234	0.00713212
ENSG00000242276	RPL5P3	-2.63668	0.00993797
ENSG00000078114	NEBL	-2.64739	0.00783043
ENSG00000264281	CTD-2031P19.4	-2.6512	0.00453422
ENSG00000172005	MAL	-2.65485	0
ENSG00000105409	ATP1A3	-2.65546	0.00413131
ENSG00000145879	SPINK7	-2.66389	3.74e-12
ENSG00000167701	GPT	-2.6912	0.0053561
ENSG00000172927	MYEOV	-2.69236	0.00121084
ENSG00000243517	RP11-627K11.1	-2.70304	0.000448475
ENSG00000256338	RPL41P2	-2.70499	0.00861119
ENSG00000219451	RPL23P8	-2.71441	5.27e-05
ENSG00000050030	KIAA2022	-2.71736	0.00861119
ENSG00000170423	KRT78	-2.72125	2.31e-46
ENSG00000241458	RPL7P19	-2.7228	0.0023279
ENSG00000185267	CDNF	-2.72427	0.0074328
ENSG00000107537	PHYH	-2.7272	2.81e-07
ENSG00000204176	SYT15	-2.73117	0.0023279
ENSG00000005187	ACSM3	-2.7356	0.000684931
ENSG00000003989	SLC7A2	-2.75549	0.00160619
ENSG00000213950	RPS10P2	-2.76604	0.00265333
ENSG00000137727	ARHGAP20	-2.77028	0.00558892
ENSG00000178429	RPS3AP5	-2.77932	0.00124487
ENSG00000175265	GOLGA8A	-2.78418	0.00329346
ENSG00000143845	ETNK2	-2.78806	0.0028744
ENSG00000102409	BEX4	-2.78921	0.000767362
ENSG00000196177	ACADSB	-2.79064	6.11e-05
ENSG00000249987	RPS4XP20	-2.79138	0.00477016
ENSG00000207607	MIR200A	-2.79319	0.00967141
ENSG00000204128	C2orf72	-2.80156	0.00608662
ENSG00000254170	CTD-2073O6.1	-2.80357	0.00447692
ENSG00000215252	GOLGA8B	-2.80773	9.81e-07
ENSG00000205871	RPS3AP47	-2.82569	0.00318767
ENSG00000172828	CES3	-2.83501	0.00309417
ENSG00000249264	EEF1A1P9	-2.83952	0.000437635
ENSG00000213757	CTC-451P13.1	-2.84583	0.000897579
ENSG00000185483	ROR1	-2.85862	0.000678423
ENSG00000242411	CTD-2086L14.1	-2.86003	0.00182269
ENSG00000198416	CTD-2173L22.4	-2.86499	0.00230348
ENSG00000213864	EEF1B2P2	-2.86942	0.00860614
ENSG00000222014	RAB6C	-2.87944	0.00824762
ENSG00000228502	EEF1A1P11	-2.88009	0.00105571
ENSG00000179299	NSUN7	-2.88199	8.36e-05
ENSG00000226086	EIF3LP3	-2.88251	0.00587405
ENSG00000223877	RP11-2F9.3	-2.89064	0.00261795
ENSG00000262877	RP11-1055B8.4	-2.89351	0.00223574
ENSG00000245205	EEF1A1P4	-2.89886	0.00608736
ENSG00000170915	PAQR8	-2.89978	0.000115556
ENSG00000182389	CACNB4	-2.9033	0.00453422
ENSG00000140986	RPL3L	-2.90364	0.00908353
ENSG00000234571	RP5-998N21.4	-2.91646	0.00370996
ENSG00000196648	GOLGA6L20	-2.93002	0.00963149
ENSG00000214541	RPS4XP3	-2.9319	0.00387489
ENSG00000217027	TPT1P4	-2.96076	0.00725533
ENSG00000243388	RPL3P3	-2.96081	0.000811721
ENSG00000227525	RPL7P6	-2.96654	0.00106472
ENSG00000228149	RPL3P1	-2.97092	0.00820404
ENSG00000223529	EEF1A1P8	-2.97146	0.00345665
ENSG00000205579	DYNLL1P1	-2.97738	0.00179962
ENSG00000164393	GPR111	-2.97948	0.00033034
ENSG00000161281	COX7A1	-2.98327	0.00428568
ENSG00000178947	LINC00086	-2.98624	0.00398548
ENSG00000231369	RP1-40G4P.1	-2.99115	0.00463383
ENSG00000109255	NMU	-2.99612	0.000573305
ENSG00000243824	RP11-434O22.1	-2.99857	0.00572035
ENSG00000069535	MAOB	-3.02247	0.00681484
ENSG00000259001	RPPH1	-3.02512	0.00811361
ENSG00000219133	RP11-203F10.6	-3.02728	0.00208979
ENSG00000185100	ADSSL1	-3.03563	5.72e-05
ENSG00000213253	CTC-250I14.1	-3.04598	0.00652129
ENSG00000241431	RP11-17A4.1	-3.05395	0.0062068
ENSG00000053328	METTL24	-3.0591	0.000190228
ENSG00000229344	RP5-857K21.7	-3.05989	0.00838359
ENSG00000224712	NPIPA3	-3.0657	0.00681288
ENSG00000214652	RP11-3N2.13	-3.06643	0.0034666
ENSG00000244722	RP11-179A18.1	-3.07322	0.00546388
ENSG00000014257	ACPP	-3.08005	0.00688895
ENSG00000257074	RPL29P33	-3.08084	0.00129557
ENSG00000197083	ZNF300P1	-3.09251	0.00555847
ENSG00000147576	ADHFE1	-3.09384	0.000576603
ENSG00000243988	RPS24P17	-3.09749	0.00453422
ENSG00000241556	RP11-490G8.1	-3.10632	8.95e-05
ENSG00000213942	RP1-102E24.1	-3.11846	0.00119124
ENSG00000138759	FRAS1	-3.13495	7.31e-08
ENSG00000240914	RPL15P2	-3.13601	0.000665532
ENSG00000145965	C6ORF50	-3.13766	0.00368536
ENSG00000265273	PGDP1	-3.14288	0.000169209
ENSG00000233057	EEF1A1P14	-3.15083	0.00184683
ENSG00000231414	AC016700.6	-3.17335	0.000641028
ENSG00000177182	CLVS1	-3.17908	0.00723034
ENSG00000179639	FCER1A	-3.189	0.00038553
ENSG00000143365	RORC	-3.19601	0.000300278
ENSG00000214425	LRRC37A4P	-3.1987	0.000282951
ENSG00000175564	UCP3	-3.20137	0.0028825
ENSG00000196666	FAM180B	-3.20224	0.00774095
ENSG00000134531	EMP1	-3.20305	0.00336319
ENSG00000240540	RPL3P9	-3.20511	0.000300278
ENSG00000183347	GBP6	-3.21156	0.00646992
ENSG00000241735	FABP5P3	-3.21446	0.00184285
ENSG00000254132	MTND6P3	-3.21795	0.00777044
ENSG00000006059	KRT33A	-3.22675	0.00213004
ENSG00000108932	SLC16A6	-3.23034	0.000861503
ENSG00000198744	RP5-857K21.11	-3.23398	0.0010311
ENSG00000145002	FAM86B2	-3.23683	0.003273
ENSG00000262902	RP11-750B16.1	-3.2621	0.00663164
ENSG00000144057	ST6GAL2	-3.26348	0.00422605
ENSG00000232134	RPS15AP12	-3.27913	0.00176837
ENSG00000135423	GLS2	-3.27933	4.38e-06
ENSG00000182983	ZNF662	-3.28844	0.000294271
ENSG00000162461	SLC25A34	-3.29796	0.00422605
ENSG00000125414	MYH2	-3.29899	1.15e-49
ENSG00000166405	RIC3	-3.29964	0.00023302
ENSG00000232656	IDI2-AS1	-3.30304	0.00829264
ENSG00000143536	CRNN	-3.30352	8.95e-43
ENSG00000151729	SLC25A4	-3.31905	0.000323175
ENSG00000167676	PLIN4	-3.32622	0.0042638
ENSG00000174776	WDR49	-3.32804	0.000276492
ENSG00000165072	MAMDC2	-3.33089	0.000446415
ENSG00000121552	CSTA	-3.33322	0.00911355
ENSG00000165621	OXGR1	-3.33714	0.00287841
ENSG00000185640	KRT79	-3.34524	0.000412363
ENSG00000213891	RPL3P6	-3.34535	3.3e-05
ENSG00000249743	RP11-60A8.1	-3.35062	0.00126062
ENSG00000242262	RP11-100N21.1	-3.36341	9.22e-06
ENSG00000260572	RP11-16N11.2	-3.36455	0.000872311
ENSG00000123560	PLP1	-3.3707	0.00664817
ENSG00000104313	EYA1	-3.39363	0.00273592
ENSG00000263934	SNORD3A	-3.39436	0.00615961
ENSG00000158458	NRG2	-3.39796	0.000683572
ENSG00000229604	MTATP8P2	-3.39823	0.000492999
ENSG00000255823	MTRNR2L8	-3.40528	0.00166542
ENSG00000203867	RBM20	-3.41683	0.00199261
ENSG00000233668	RP11-571F15.3	-3.42627	0.000832279
ENSG00000196104	SPOCK3	-3.44842	0.00489436
ENSG00000232385	RPS3AP25	-3.44967	8.41e-05
ENSG00000204544	MUC21	-3.47491	1.76e-54
ENSG00000165028	NIPSNAP3B	-3.48086	4.86e-06
ENSG00000183091	NEB	-3.49539	0.00924106
ENSG00000179636	TPPP2	-3.49701	0.0016858
ENSG00000171401	KRT13	-3.50141	0
ENSG00000226786	RP1-167F1.2	-3.51809	0.00934709
ENSG00000166819	PLIN1	-3.52226	0.00940047
ENSG00000144908	ALDH1L1	-3.53281	0.00166247
ENSG00000261333	CD24P2	-3.54489	0.00828732
ENSG00000197991	PCDH20	-3.54544	0.00907219
ENSG00000181234	TMEM132C	-3.55658	0.000185862
ENSG00000162998	FRZB	-3.56053	2.3e-06
ENSG00000112782	CLIC5	-3.56686	0.00276132
ENSG00000257402	KRT126P	-3.56762	0.000275805
ENSG00000188488	SERPINA5	-3.56843	0.000504301
ENSG00000213201	FABP5P10	-3.57564	0.00311418
ENSG00000126562	WNK4	-3.57768	0.0062068
ENSG00000244921	CTB-36O1.7	-3.57976	0.00665032
ENSG00000225591	RP11-360D2.2	-3.59119	0.000174132
ENSG00000165841	CYP2C19	-3.59413	0.00291609
ENSG00000150672	DLG2	-3.60004	0.000577969
ENSG00000108381	ASPA	-3.61111	0.00070743
ENSG00000172867	KRT2	-3.6227	0.0100233
ENSG00000164776	PHKG1	-3.64333	0.00125467
ENSG00000124490	CRISP2	-3.66595	0.00457276
ENSG00000225918	RPL7P59	-3.68036	0.00130411
ENSG00000224427	AP000281.1	-3.6932	0.00375054
ENSG00000229380	AC147651.5	-3.6952	0.00657052
ENSG00000259045	RP11-320M16.1	-3.6988	0.00345555
ENSG00000243830	RP11-113C12.2	-3.70195	0.000713404
ENSG00000129654	FOXJ1	-3.70204	0.00546113
ENSG00000095713	CRTAC1	-3.70298	0.00574063
ENSG00000231169	EEF1B2P1	-3.70301	4.49e-05
ENSG00000257210	NACAP3	-3.70683	0.000124213
ENSG00000203952	CCDC160	-3.71428	0.000573305
ENSG00000213946	DNAJB1P1	-3.72136	0.00156773
ENSG00000128849	CGNL1	-3.7361	0.00013874
ENSG00000187550	SBK2	-3.7502	0.00453422
ENSG00000247627	MTND4P12	-3.75117	0.000556051
ENSG00000120215	MLANA	-3.75982	0.00253679
ENSG00000228236	TXNP5	-3.78223	0.00774375
ENSG00000188460	ACTBP11	-3.78415	0.000170929
ENSG00000217733	CCT7P1	-3.78654	0.00811361
ENSG00000256618	MTRNR2L1	-3.78774	2.1e-05
ENSG00000000005	TNMD	-3.80258	0.00676568
ENSG00000016602	CLCA4	-3.80386	0.00681288
ENSG00000230628	RP4-781K5.6	-3.83251	5.59e-05
ENSG00000178821	TMEM52	-3.83635	1.51e-06
ENSG00000230916	RP11-10B2.1	-3.84082	0.00190067
ENSG00000175164	ABO	-3.84487	8.97e-05
ENSG00000226439	RP11-621K7.1	-3.85835	0.000877436
ENSG00000260645	RP11-250B2.5	-3.86378	0.00577635
ENSG00000164434	FABP7	-3.89083	0.00108011
ENSG00000185272	RBM11	-3.89778	9.25e-05
ENSG00000165092	ALDH1A1	-3.91556	0.000127937
ENSG00000164093	PITX2	-3.91576	4.16e-08
ENSG00000214259	RP11-568J23.1	-3.91724	0.00607559
ENSG00000092529	CAPN3	-3.92201	0.000636393
ENSG00000104044	OCA2	-3.92496	8.61e-06
ENSG00000133710	SPINK5	-3.93924	0.00715778
ENSG00000225710	RP5-875O13.6	-3.94385	0.00328654
ENSG00000212766	LINC00277	-3.95727	0.000279067
ENSG00000197978	GOLGA6L9	-3.98557	0.00617909
ENSG00000270672	MTRNR2L6	-3.9985	0.000159667
ENSG00000158008	EXTL1	-4.00011	0.00212307
ENSG00000164591	MYOZ3	-4.00427	0.005107
ENSG00000270388	RP11-475J5.8	-4.0234	0.0077735
ENSG00000214872	SMTNL1	-4.03388	0.00272737
ENSG00000185664	PMEL	-4.05949	8.8e-05
ENSG00000108515	ENO3	-4.06055	0.00267902
ENSG00000145949	MYLK4	-4.06183	7.48e-06
ENSG00000166634	SERPINB12	-4.08317	0.00601403
ENSG00000218682	AC010150.1	-4.09714	0.00174988
ENSG00000226327	RP11-350G13.1	-4.10236	3.52e-05
ENSG00000224905	AP001347.6	-4.11926	7.6e-06
ENSG00000260402	RP11-56L13.1	-4.13182	0.00791065
ENSG00000203727	SAMD5	-4.14501	3e-06
ENSG00000185271	KLHL33	-4.14541	0.000998459
ENSG00000101470	TNNC2	-4.15058	0.00307449
ENSG00000260876	RP11-345M22.1	-4.15434	0.000398992
ENSG00000186393	KRT26	-4.16364	0.000581872
ENSG00000111405	ENDOU	-4.17179	7.3e-10
ENSG00000248746	ACTN3	-4.17513	0.000897579
ENSG00000204711	C9orf135	-4.17673	0.00305307
ENSG00000197953	AADACL2	-4.19731	0.00645236
ENSG00000228665	RP11-20O24.1	-4.21563	9.45e-06
ENSG00000197416	FABP12	-4.21616	1.35e-05
ENSG00000175946	KLHL38	-4.21959	0.00287841
ENSG00000270906	RP11-475J5.6	-4.22213	0.00380631
ENSG00000181016	LSMEM1	-4.2321	1.05e-06
ENSG00000246022	ALDH1L1-AS2	-4.2363	0.00145642
ENSG00000204001	LCN8	-4.24735	0.00019304
ENSG00000237515	SHISA9	-4.25272	0.000425266
ENSG00000143318	CASQ1	-4.26822	0.00505732
ENSG00000116981	NT5C1A	-4.30972	0.000243944
ENSG00000198125	MB	-4.31641	0.00147519
ENSG00000200156	RNU5B-1	-4.31981	0.0036292
ENSG00000159263	SIM2	-4.32355	4.88e-07
ENSG00000222414	RNU2-59P	-4.35309	0.000445771
ENSG00000223914	AC079630.2	-4.35687	0.00248328
ENSG00000255216	RP11-831A10.1	-4.35926	0.000549956
ENSG00000196296	ATP2A1	-4.3643	0
ENSG00000249203	RP11-473L15.3	-4.36525	0.000834108
ENSG00000223336	RNU2-6P	-4.36914	0.0057174
ENSG00000244122	UGT1A7	-4.37472	0.00235635
ENSG00000251705	RNA5-8SP6	-4.38986	0.00230851
ENSG00000186442	KRT3	-4.3906	0.000126947
ENSG00000165192	ASB11	-4.40337	0.00287007
ENSG00000235295	XXbac-B476C20.17	-4.41118	7.04e-05
ENSG00000159450	TCHH	-4.41148	0.00113913
ENSG00000132915	PDE6A	-4.42376	3.82e-05
ENSG00000186766	FOXI2	-4.42944	0.0002232
ENSG00000204889	KRT40	-4.45418	0.000814325
ENSG00000165300	SLITRK5	-4.48275	8.75e-06
ENSG00000197079	KRT35	-4.50358	3.99e-05
ENSG00000264424	MYH4	-4.51669	0.00147086
ENSG00000181856	SLC2A4	-4.5196	2.86e-09
ENSG00000167588	GPD1	-4.52525	9.14e-06
ENSG00000261520	DLGAP1-AS5	-4.52847	7.08e-05
[truncated: 74 more rows]
